# Supplementary material for: Structuring and enriching the rearing environment in conventional broiler chicken production: effects on behavioral indicators, emotional states, and cecal microbiota composition
Source: Poult Sci. 2025 Aug 6;104(11):105663. doi: 10.1016/j.psj.2025.105663 (PMC12398803; doi:10.1016/j.psj.2025.105663)
Supplement: Supplementary file 1 [file mmc1.xlsx]

## Sheet: S1
Supplementary Table S1: Relative abundance of the ASV identified in chickens according to the treatment. E chickens (animals C_CP02 - C_CP82) and C chickens (animals S_CP13 - S_CP92) were raised in the enriched and control rooms respectively.
	Taxonomy							E chickens
ASV	Kingdom	Phylum	Class	Order	Family	Genus	Species	C_CP02	C_CP03	C_CP04	C_CP05	C_CP06	C_CP07	C_CP08	C_CP09	C_CP10	C_CP11	C_CP12	C_CP25	C_CP26	C_CP27	C_CP28	C_CP29	C_CP30	C_CP31	C_CP32	C_CP33	C_CP34	C_CP35	C_CP36	C_CP49	C_CP50	C_CP51	C_CP53	C_CP54	C_CP55	C_CP56	C_CP57	C_CP58	C_CP59	C_CP60	C_CP73	C_CP74	C_CP75	C_CP76	C_CP77	C_CP78	C_CP79	C_CP80
Cluster_376	Bacteria	Bacteroidota	Bacteroidia	Bacteroidales	Rikenellaceae	Multi-affiliation	Multi-affiliation	0.000650759	0	0.0010846	0.00021692	0.00130152	0.000433839	0.00021692	0.000433839	0.00021692	0	0	0.000867679	0.000650759	0.000433839	0.00021692	0.000650759	0	0	0.000867679	0	0.000867679	0	0.00238612	0	0.000433839	0.000867679	0	0.00173536	0.00021692	0.00173536	0.000650759	0.0010846	0.00021692	0.000433839	0.000650759	0.00021692	0.00021692	0.00195228	0.000650759	0.00151844	0.00173536	0.000433839
Cluster_1112	Bacteria	Bacteroidota	Bacteroidia	Bacteroidales	Rikenellaceae	Alistipes	Alistipes_ihumii	0.000433839	0	0.000867679	0	0.000650759	0.000433839	0	0	0	0	0	0.00021692	0.000650759	0.00281996	0	0	0.0010846	0.00021692	0.00021692	0	0	0.000433839	0.000650759	0	0	0	0.000433839	0.00021692	0.000650759	0.0010846	0	0.00021692	0.000433839	0.0010846	0.000433839	0	0.00130152	0	0	0	0.00130152	0
Cluster_14	Bacteria	Bacteroidota	Bacteroidia	Bacteroidales	Rikenellaceae	Multi-affiliation	Multi-affiliation	0.0414317	0.00824295	0.0149675	0.0123644	0.0212581	0.0290672	0.0206074	0.0347072	0.00889371	0.0154013	0.00195228	0.0240781	0.0193059	0.0761388	0.00932755	0.0171367	0.00563991	0.00911063	0.0184382	0.00585683	0.0101952	0.0104121	0.0366594	0.0160521	0.00715835	0.00889371	0.0106291	0.00845987	0.00954447	0.0156182	0.00563991	0.0273319	0.0143167	0.0186551	0.0145336	0.0125813	0.0321041	0.0184382	0.00867679	0.016269	0.0412148	0.0197397
Cluster_201	Bacteria	Bacteroidota	Bacteroidia	Bacteroidales	Rikenellaceae	Multi-affiliation	Multi-affiliation	0.0010846	0	0.00195228	0.00021692	0.00477223	0.00260304	0.00151844	0.00021692	0	0.000650759	0.00130152	0.00238612	0.0021692	0.00694143	0.000433839	0.0010846	0.000650759	0	0.000433839	0.000650759	0.000433839	0.00173536	0.0021692	0.000650759	0.000433839	0	0.0010846	0.000433839	0.00021692	0	0	0.00151844	0	0.00021692	0.00021692	0.00021692	0.000867679	0	0	0.00130152	0.00151844	0.00195228
Cluster_1136	Bacteria	Bacteroidota	Bacteroidia	Bacteroidales	Rikenellaceae	Multi-affiliation	Multi-affiliation	0	0.000433839	0.000867679	0	0	0	0	0.000650759	0.000650759	0	0	0	0	0.000650759	0	0	0	0	0.00021692	0	0	0	0.00021692	0	0	0	0.00021692	0	0	0	0	0	0.00021692	0	0	0	0.000650759	0	0	0.000433839	0	0
Cluster_1571	Bacteria	Bacteroidota	Bacteroidia	Bacteroidales	Rikenellaceae	Multi-affiliation	Multi-affiliation	0.000867679	0	0	0	0.000650759	0.000867679	0.000433839	0	0	0	0	0.000433839	0.00021692	0.000650759	0	0	0	0	0	0	0	0	0.000867679	0	0	0.00021692	0.000433839	0	0.000433839	0	0	0.000650759	0.00021692	0.000867679	0.00021692	0	0	0	0	0	0	0.0010846
Cluster_213	Bacteria	Bacteroidota	Bacteroidia	Bacteroidales	Rikenellaceae	Multi-affiliation	Multi-affiliation	0.00498915	0	0.0021692	0.00021692	0.00151844	0.00173536	0.00281996	0.00021692	0.00021692	0.000650759	0.00021692	0.00281996	0.000433839	0.00889371	0	0.00130152	0.000433839	0.000433839	0.00021692	0	0.00021692	0.000867679	0.00281996	0.00130152	0	0.000867679	0.00260304	0.00021692	0	0.000433839	0	0.0010846	0.000650759	0.00151844	0.000650759	0.0021692	0.00173536	0.0010846	0	0.00173536	0.00347072	0
Cluster_741	Bacteria	Bacteroidota	Bacteroidia	Bacteroidales	Rikenellaceae	Multi-affiliation	Multi-affiliation	0	0	0.00021692	0	0	0.000433839	0	0	0	0	0.00151844	0.0010846	0.0010846	0	0	0.000650759	0	0	0	0	0.00021692	0	0.00021692	0.00021692	0	0	0.00021692	0	0.000433839	0	0	0.0010846	0	0	0.000433839	0.000433839	0	0	0	0.00173536	0.00151844	0
Cluster_24	Bacteria	Bacteroidota	Bacteroidia	Bacteroidales	Rikenellaceae	Multi-affiliation	Multi-affiliation	0.00737527	0.00715835	0.00889371	0.00347072	0.0175705	0.00694143	0.0114967	0.0032538	0.00173536	0.00412148	0.0199566	0.0173536	0.00477223	0.018872	0.00650759	0.00672451	0.00238612	0.000867679	0.000867679	0.00260304	0.00498915	0.0127983	0.0132321	0.00347072	0.00151844	0.00368764	0.0151844	0.00477223	0.00303688	0.00390456	0.00021692	0.00629067	0.0032538	0.00347072	0.00260304	0.00563991	0.00303688	0.00281996	0.00151844	0.00477223	0.00759219	0.00412148
Cluster_816	Bacteria	Bacteroidota	Bacteroidia	Bacteroidales	Rikenellaceae	Multi-affiliation	Multi-affiliation	0	0	0.000433839	0.00021692	0.000650759	0.0010846	0.00021692	0.00021692	0.000650759	0.000867679	0	0.00130152	0.000650759	0.00195228	0.000433839	0.000433839	0	0	0	0.000650759	0	0.000867679	0.00195228	0	0.000650759	0.000867679	0.00238612	0.00021692	0	0.000433839	0	0.000867679	0	0	0	0	0	0	0	0.00021692	0.00130152	0
Cluster_465	Bacteria	Bacteroidota	Bacteroidia	Bacteroidales	Rikenellaceae	Multi-affiliation	Multi-affiliation	0.000433839	0.0010846	0	0	0.000433839	0.000867679	0.000433839	0	0	0.000433839	0	0	0.000867679	0.000433839	0.0010846	0.000867679	0.000650759	0	0	0.00151844	0.00021692	0.00021692	0.00151844	0.000650759	0	0.000433839	0.00173536	0.00021692	0.000433839	0	0	0	0	0	0	0.00021692	0	0	0	0	0.000433839	0.000867679
Cluster_450	Bacteria	Bacteroidota	Bacteroidia	Bacteroidales	Rikenellaceae	Alistipes	Multi-affiliation	0.000650759	0.000650759	0.00151844	0	0	0.0010846	0.000433839	0	0	0	0	0.000433839	0	0	0.000433839	0	0	0	0.00021692	0.000433839	0.000433839	0.00021692	0.00195228	0.000433839	0	0.00021692	0	0	0	0	0.00021692	0.000867679	0.00151844	0	0.00151844	0.00151844	0	0	0.00021692	0.0010846	0.000433839	0
Cluster_227	Bacteria	Bacteroidota	Bacteroidia	Bacteroidales	Rikenellaceae	Alistipes	Multi-affiliation	0.000433839	0.00845987	0.00347072	0.0010846	0.000433839	0.00303688	0.00151844	0	0.00021692	0	0.00021692	0.000867679	0.00151844	0.00021692	0.00390456	0.000867679	0.0132321	0	0.000433839	0.00130152	0.00390456	0.0010846	0.00694143	0.00520607	0.00412148	0.00368764	0.00130152	0.00173536	0.00672451	0.00607375	0.00151844	0.00195228	0.0010846	0.00021692	0.00368764	0.00498915	0.00021692	0.00151844	0.000867679	0.00195228	0.00347072	0.00195228
Cluster_674	Bacteria	Bacteroidota	Bacteroidia	Bacteroidales	Rikenellaceae	Alistipes	Multi-affiliation	0	0.000433839	0.0010846	0.000433839	0	0.000650759	0	0.000433839	0.00021692	0.000433839	0.000650759	0.0010846	0	0	0.00021692	0.000433839	0.0010846	0	0.000650759	0.0010846	0.000650759	0.00173536	0.00021692	0.0010846	0.000433839	0.000867679	0.000433839	0.00173536	0.000650759	0.00173536	0	0.000433839	0.000650759	0.000650759	0.00021692	0.000433839	0	0.0010846	0.00021692	0.000650759	0.000650759	0
Cluster_634	Bacteria	Bacteroidota	Bacteroidia	Bacteroidales	Rikenellaceae	Alistipes	Alistipes_dispar	0	0	0.000650759	0	0.00021692	0.00195228	0.000650759	0	0.000650759	0	0	0.000650759	0	0	0.00021692	0	0.000650759	0	0	0.000867679	0	0.00021692	0.00021692	0.000867679	0.00021692	0.000867679	0.000433839	0	0.00021692	0.0010846	0	0.000433839	0.00021692	0	0.000867679	0	0	0	0.00021692	0.00151844	0.000867679	0.00021692
Cluster_672	Bacteria	Bacteroidota	Bacteroidia	Bacteroidales	Rikenellaceae	Alistipes	Alistipes_dispar	0	0.000867679	0	0.000433839	0	0.000433839	0	0	0.000650759	0.00021692	0.00021692	0	0.00021692	0	0	0.00130152	0	0	0	0.00173536	0.000650759	0.00021692	0	0	0.000650759	0.000867679	0	0	0	0.00021692	0	0.00021692	0	0.00021692	0.0010846	0.00021692	0	0	0	0	0	0.000433839
Cluster_2240	Bacteria	Bacteroidota	Bacteroidia	Bacteroidales	Rikenellaceae	Alistipes	Alistipes_dispar	0	0	0.000867679	0	0.00021692	0	0	0	0	0	0.00021692	0	0.000650759	0	0.000433839	0	0	0	0	0	0.00021692	0.000867679	0	0.000433839	0	0	0.000433839	0	0	0.0010846	0	0.000433839	0	0	0	0.00021692	0	0.000433839	0	0.000433839	0.00021692	0
Cluster_1269	Bacteria	Bacteroidota	Bacteroidia	Bacteroidales	Rikenellaceae	Alistipes	Alistipes_dispar	0	0	0	0	0	0.000433839	0	0	0.000650759	0	0	0.000433839	0	0	0	0.000650759	0	0	0	0.000433839	0	0.000433839	0.00021692	0.000433839	0	0	0	0	0	0.000650759	0.000433839	0	0.000433839	0.00021692	0.000433839	0.000867679	0	0	0	0.00021692	0.00021692	0
Cluster_5	Bacteria	Bacteroidota	Bacteroidia	Bacteroidales	Rikenellaceae	Alistipes	Alistipes_dispar	0.0119306	0.0832972	0.0407809	0.0234273	0.00498915	0.0715835	0.016269	0.00195228	0.0251627	0.00281996	0.067462	0.0479393	0.0566161	0.00130152	0.0629067	0.021692	0.0872017	0	0.00607375	0.0483731	0.0631236	0.0444685	0.070282	0.0262473	0.05141	0.0462039	0.00368764	0.0381779	0.0735358	0.0796095	0.0529284	0.0219089	0.0184382	0.0227766	0.0793926	0.0661605	0.000650759	0.0253796	0.0281996	0.0737527	0.0386117	0.024295
Cluster_228	Bacteria	Bacteroidota	Bacteroidia	Bacteroidales	Rikenellaceae	Alistipes	Alistipes_dispar	0.0021692	0.00130152	0.000867679	0.000867679	0.000433839	0.00151844	0.0010846	0	0.000433839	0	0.0021692	0.00173536	0	0	0.00238612	0	0.00130152	0.00021692	0	0.00021692	0.000650759	0.00303688	0.00130152	0.00021692	0.0010846	0.000433839	0.0010846	0.0010846	0.000867679	0.00195228	0.00130152	0.00195228	0.000867679	0.000650759	0.00173536	0.000867679	0.000867679	0.00130152	0	0.000867679	0.00151844	0.00021692
Cluster_1236	Bacteria	Bacteroidota	Bacteroidia	Bacteroidales	Rikenellaceae	Alistipes	Alistipes_dispar	0	0.000433839	0	0	0	0	0	0	0.00021692	0	0	0	0	0	0	0.00021692	0	0	0.00021692	0.000650759	0.00130152	0.000433839	0	0	0.000867679	0	0.00021692	0	0	0	0.00021692	0	0.00021692	0	0.000867679	0	0	0	0.00021692	0	0	0.0021692
Cluster_877	Bacteria	Bacteroidota	Bacteroidia	Bacteroidales	Rikenellaceae	Alistipes	Alistipes_putredinis	0	0.00021692	0	0.000650759	0.00021692	0	0	0.000433839	0	0	0	0	0.00021692	0	0.00021692	0.00021692	0.00195228	0	0	0.000433839	0.00021692	0.000650759	0.00021692	0.000650759	0.00021692	0.00021692	0.000650759	0.00021692	0.00151844	0.00021692	0	0	0.00021692	0	0.000867679	0.00021692	0	0	0.00021692	0.000650759	0.000650759	0
Cluster_9	Bacteria	Bacteroidota	Bacteroidia	Bacteroidales	Rikenellaceae	Alistipes	Alistipes_putredinis	0.000650759	0.010846	0.00759219	0.00347072	0.000867679	0.00650759	0.00433839	0.00347072	0.00021692	0.00173536	0	0.00021692	0.0140998	0.00260304	0.0121475	0.0104121	0.032321	0	0.00520607	0.00737527	0.00759219	0.00195228	0.0201735	0.0214751	0.00303688	0.00976139	0.0121475	0.00650759	0.0208243	0.0130152	0.00130152	0.00498915	0.00368764	0.00151844	0.0112798	0.00845987	0.00390456	0.000433839	0.0032538	0.00737527	0.0106291	0.00650759
Cluster_83	Bacteria	Bacteroidota	Bacteroidia	Bacteroidales	Rikenellaceae	Alistipes	Alistipes_putredinis	0	0	0	0	0	0	0	0	0	0	0	0	0	0	0	0	0	0	0	0	0	0	0	0	0	0	0	0	0	0	0	0	0	0	0	0	0	0	0	0	0	0
Cluster_159	Bacteria	Bacteroidota	Bacteroidia	Bacteroidales	Rikenellaceae	Alistipes	Alistipes_putredinis	0	0	0	0	0	0	0	0	0	0	0	0	0	0	0	0	0	0	0	0	0	0	0	0	0	0	0	0	0	0	0	0	0	0	0	0	0	0	0	0	0	0
Cluster_124	Bacteria	Bacteroidota	Bacteroidia	Bacteroidales	Rikenellaceae	Alistipes	Multi-affiliation	0	0.00824295	0.00260304	0.00151844	0.00130152	0.0021692	0.00195228	0	0.000867679	0.000433839	0	0.00021692	0.00867679	0	0.00911063	0.000650759	0.0177874	0	0.000650759	0.00433839	0.00585683	0.00130152	0.0106291	0.00672451	0.00520607	0.00173536	0.00130152	0.00455531	0.0119306	0.00715835	0.000867679	0.0021692	0.00021692	0	0.00563991	0.00672451	0	0.000650759	0.00021692	0.00520607	0.0032538	0.00477223
Cluster_287	Bacteria	Bacteroidota	Bacteroidia	Bacteroidales	Rikenellaceae	Alistipes	Alistipes_timonensis	0	0.0010846	0.0010846	0	0.000650759	0.0010846	0.000433839	0.000867679	0	0.00021692	0	0	0.000650759	0.00021692	0.000650759	0.0010846	0.00173536	0	0.00021692	0.0010846	0	0	0.00151844	0.00151844	0	0.000433839	0.00238612	0.000433839	0	0.0010846	0	0.0010846	0.000867679	0.00021692	0	0.000650759	0	0.00021692	0	0.00021692	0.000867679	0.00151844
Cluster_7	Bacteria	Bacteroidota	Bacteroidia	Bacteroidales	Rikenellaceae	Alistipes	Alistipes_putredinis	0.00130152	0.0203905	0.0143167	0.00238612	0.00368764	0.0101952	0.00433839	0.00477223	0.00173536	0.00195228	0.00130152	0.00195228	0.0195228	0.00130152	0.0138829	0.00911063	0.0509761	0	0.00498915	0.016269	0.00780911	0.00412148	0.032538	0.029718	0.00932755	0.0160521	0.0173536	0.010846	0.0336226	0.0156182	0.00238612	0.0114967	0.00455531	0.0032538	0.00824295	0.0121475	0.00563991	0.0010846	0.00563991	0.010846	0.0173536	0.0106291
Cluster_735	Bacteria	Bacteroidota	Bacteroidia	Bacteroidales	Rikenellaceae	Alistipes	Alistipes_ihumii	0.00021692	0.00173536	0.00021692	0.00151844	0	0.000433839	0	0	0	0.000433839	0.00130152	0.00021692	0.0010846	0	0.00021692	0.000867679	0.0010846	0	0.00021692	0.000650759	0	0.00281996	0.00021692	0.00151844	0	0	0.00021692	0.000650759	0.00130152	0.0010846	0	0.00021692	0	0.000867679	0	0.00021692	0	0.00021692	0.000433839	0.000867679	0.000433839	0.0010846
Cluster_1402	Bacteria	Bacteroidota	Bacteroidia	Bacteroidales	Rikenellaceae	Alistipes	Alistipes_ihumii	0	0	0.000433839	0.00021692	0.000433839	0	0	0	0	0	0.00021692	0.00021692	0.000867679	0	0.000650759	0.000650759	0.00021692	0	0	0	0.000650759	0.000433839	0.000433839	0	0	0.000650759	0	0	0.000650759	0.00195228	0	0	0.00021692	0	0	0.000433839	0	0	0	0	0.000650759	0.00021692
Cluster_78	Bacteria	Bacteroidota	Bacteroidia	Bacteroidales	Rikenellaceae	Alistipes	Alistipes_ihumii	0.00151844	0.00151844	0.0021692	0.00368764	0.00303688	0.00238612	0.00368764	0.00195228	0.00281996	0.0021692	0.000650759	0.00390456	0.00368764	0.000867679	0.00130152	0.00195228	0.00433839	0.000867679	0.00390456	0.00195228	0.00347072	0.00390456	0.00390456	0.00889371	0.00281996	0.00281996	0.0101952	0.00347072	0.00715835	0.00368764	0	0.0032538	0.0021692	0.00238612	0.00173536	0.000650759	0.00563991	0.00021692	0.000650759	0.00585683	0.00650759	0.0021692
Cluster_1137	Bacteria	Bacteroidota	Bacteroidia	Bacteroidales	Rikenellaceae	Alistipes	Alistipes_ihumii	0	0	0	0	0	0.00021692	0	0	0	0	0	0	0.000650759	0.000433839	0	0	0.00151844	0	0.00021692	0	0	0.00021692	0.000433839	0.00130152	0.00021692	0.000867679	0.000650759	0.00021692	0.00260304	0.00173536	0	0	0	0	0	0	0.00195228	0	0	0.00021692	0.0010846	0.00021692
Cluster_1086	Bacteria	Bacteroidota	Bacteroidia	Bacteroidales	Rikenellaceae	Millionella	Millionella_massiliensis	0	0	0	0	0	0	0	0	0	0	0	0	0	0	0	0	0	0	0	0	0	0	0	0	0	0	0	0	0	0	0	0	0	0	0	0	0	0	0	0	0	0
Cluster_235	Bacteria	Bacteroidota	Bacteroidia	Bacteroidales	Rikenellaceae	Millionella	Millionella_massiliensis	0	0	0	0	0	0	0	0	0	0	0	0	0	0	0	0	0	0	0	0	0	0	0	0	0	0	0	0	0	0	0	0	0	0	0	0	0	0	0	0	0	0
Cluster_6	Bacteria	Bacteroidota	Bacteroidia	Bacteroidales	Rikenellaceae	Millionella	Millionella_massiliensis	0	0	0	0	0	0	0	0	0	0	0	0	0	0	0	0	0	0	0	0	0	0	0	0	0	0	0	0	0	0	0	0	0	0	0	0	0	0	0	0	0	0
Cluster_880	Bacteria	Bacteroidota	Bacteroidia	Bacteroidales	Rikenellaceae	Millionella	Millionella_massiliensis	0	0	0	0	0	0	0	0	0	0	0	0	0	0	0	0	0	0	0	0	0	0	0	0	0	0	0	0	0	0	0	0	0	0	0	0	0	0	0	0	0	0
Cluster_246	Bacteria	Bacteroidota	Bacteroidia	Bacteroidales	Rikenellaceae	Millionella	Millionella_massiliensis	0	0	0	0	0	0	0	0	0	0	0	0	0	0	0	0	0	0	0	0	0	0	0	0	0	0	0	0	0	0	0	0	0	0	0	0	0	0	0	0	0	0
Cluster_44	Bacteria	Bacteroidota	Bacteroidia	Bacteroidales	Rikenellaceae	Rikenella	Rikenella_microfusus	0	0.0010846	0.00173536	0.0010846	0.00412148	0.0182213	0.00412148	0.00151844	0.0021692	0.00802603	0	0.027115	0.00954447	0	0.00477223	0	0.054013	0.00195228	0.00021692	0.00238612	0.0130152	0	0.00433839	0.0184382	0	0.00412148	0	0.00607375	0.0290672	0.000650759	0.00932755	0.00347072	0.00021692	0	0.000650759	0.000650759	0.0104121	0	0.000867679	0.00650759	0	0
Cluster_177	Bacteria	Bacteroidota	Bacteroidia	Bacteroidales	Rikenellaceae	Rikenella	Rikenella_microfusus	0.00021692	0.000650759	0.000433839	0.00130152	0.0010846	0.00585683	0.000867679	0	0	0.00238612	0	0.00802603	0.00173536	0	0.00173536	0	0.0121475	0.00021692	0	0.00130152	0.00412148	0	0.000867679	0.00260304	0	0.00260304	0	0.00260304	0.00455531	0	0.00195228	0.00173536	0	0	0	0	0.00303688	0	0	0.0032538	0	0
Cluster_1302	Bacteria	Bacteroidota	Bacteroidia	Bacteroidales	Barnesiellaceae	Barnesiella	Multi-affiliation	0	0.000433839	0	0	0	0.00021692	0.000433839	0.000650759	0	0	0	0.000867679	0.00021692	0	0	0	0.0010846	0	0	0	0.00260304	0	0.000650759	0.0010846	0.00021692	0.0021692	0.00021692	0.00260304	0.00021692	0	0.0010846	0	0	0	0	0	0.000867679	0	0	0.000650759	0	0
Cluster_469	Bacteria	Bacteroidota	Bacteroidia	Bacteroidales	Odoribacteraceae	Odoribacter	Odoribacter_splanchnicus	0.000433839	0.00195228	0	0.000433839	0.000867679	0	0.00021692	0.000867679	0.00195228	0.00238612	0.0010846	0.000433839	0.000433839	0.00021692	0	0.0010846	0.000650759	0.00021692	0.000867679	0.00151844	0.00021692	0.000867679	0.00195228	0.00021692	0.000433839	0.000650759	0.00238612	0.0010846	0.000433839	0	0.00173536	0.0010846	0.00173536	0.00021692	0.000650759	0.0021692	0.00021692	0	0.000650759	0.0010846	0.00021692	0.00173536
Cluster_32	Bacteria	Bacteroidota	Bacteroidia	Bacteroidales	Odoribacteraceae	Odoribacter	Odoribacter_splanchnicus	0.00151844	0.00238612	0.00520607	0.00238612	0.00303688	0.00368764	0.00368764	0.0010846	0.000867679	0.00715835	0.0032538	0.00824295	0.00542299	0.00607375	0.00650759	0.00260304	0.00737527	0.00173536	0.00151844	0.00390456	0.00260304	0.00281996	0.0112798	0.00585683	0.00390456	0.00498915	0.00737527	0.00390456	0.0032538	0.0123644	0.00477223	0.00303688	0.000650759	0.00151844	0.00173536	0.00281996	0.00563991	0.00130152	0.00151844	0.00520607	0.00737527	0.00238612
Cluster_999	Bacteria	Bacteroidota	Bacteroidia	Bacteroidales	Odoribacteraceae	Odoribacter	Odoribacter_splanchnicus	0	0	0.00021692	0.00021692	0	0	0	0	0.000433839	0	0	0	0	0	0	0.000433839	0	0	0	0	0	0.00021692	0.00173536	0.000433839	0	0.000867679	0	0	0	0	0	0.000433839	0	0	0	0.000650759	0	0	0.000433839	0	0.00021692	0
Cluster_855	Bacteria	Bacteroidota	Bacteroidia	Bacteroidales	Barnesiellaceae	Barnesiella	Barnesiella_viscericola	0	0.00260304	0	0	0	0	0	0.000650759	0.00130152	0.00021692	0.000867679	0.00021692	0.000433839	0	0	0.00130152	0.000433839	0	0.00021692	0.00130152	0.000867679	0.000433839	0.000433839	0	0.00130152	0.0010846	0.000650759	0.0010846	0.00021692	0	0.00021692	0.000650759	0.000650759	0.000433839	0.00195228	0.00173536	0	0.00021692	0.00151844	0.00021692	0	0
Cluster_2580	Bacteria	Bacteroidota	Bacteroidia	Bacteroidales	Barnesiellaceae	Barnesiella	Barnesiella_viscericola	0	0	0	0	0.00021692	0.00130152	0	0.00021692	0.000650759	0	0	0	0.000433839	0.00281996	0	0	0	0.00021692	0.000867679	0.00021692	0.00021692	0.000433839	0.00021692	0	0	0	0.000433839	0	0.000433839	0	0.000433839	0.000867679	0	0.00021692	0.00151844	0.000867679	0	0	0.000433839	0	0	0.000650759
Cluster_3819	Bacteria	Bacteroidota	Bacteroidia	Bacteroidales	Barnesiellaceae	Barnesiella	Barnesiella_viscericola	0	0.00021692	0	0	0.00021692	0	0	0	0	0.00021692	0	0	0.0010846	0.000650759	0	0	0	0	0	0	0.00021692	0.000433839	0	0	0	0.00021692	0.00021692	0	0	0	0	0	0.00021692	0	0.00021692	0	0	0	0.000867679	0	0	0
Cluster_203	Bacteria	Bacteroidota	Bacteroidia	Bacteroidales	Barnesiellaceae	Barnesiella	Barnesiella_viscericola	0.0021692	0.00151844	0.000867679	0.000433839	0.000650759	0.00021692	0.00368764	0.00260304	0.00195228	0.00238612	0.0010846	0.00130152	0.00238612	0.0032538	0.00021692	0.0032538	0.00195228	0	0.0021692	0.00303688	0.0021692	0.0010846	0.00238612	0.00173536	0.00260304	0.00021692	0.00173536	0.000433839	0	0	0.00151844	0.00368764	0.0010846	0.00021692	0.0021692	0.0010846	0.000867679	0	0.00021692	0.00260304	0.000650759	0.000867679
Cluster_261	Bacteria	Bacteroidota	Bacteroidia	Bacteroidales	Barnesiellaceae	Barnesiella	Barnesiella_viscericola	0.0010846	0.00238612	0.00281996	0.00303688	0.000867679	0.0021692	0.00238612	0.000433839	0.00260304	0.00130152	0.00173536	0.00130152	0.00151844	0.00238612	0.000650759	0.00238612	0.00281996	0.000650759	0.00281996	0.00130152	0.00347072	0.000433839	0.00173536	0.00368764	0.00021692	0.00260304	0.0021692	0.00303688	0.00021692	0.00021692	0.000650759	0.00130152	0.00021692	0.00021692	0.000433839	0.00303688	0.00260304	0	0.00281996	0.00173536	0.00173536	0.000867679
Cluster_2816	Bacteria	Bacteroidota	Bacteroidia	Bacteroidales	Barnesiellaceae	Barnesiella	Barnesiella_viscericola	0.00021692	0.000650759	0.00021692	0	0	0.00021692	0	0	0.00021692	0	0.00021692	0	0.00021692	0	0.000433839	0	0.000433839	0.000650759	0.00021692	0.000650759	0	0	0.000433839	0.000433839	0.000650759	0	0.000433839	0	0	0	0.000867679	0.000433839	0.000867679	0.000867679	0.00021692	0.000867679	0.000433839	0	0	0	0	0.000650759
Cluster_3246	Bacteria	Bacteroidota	Bacteroidia	Bacteroidales	Barnesiellaceae	Barnesiella	Barnesiella_viscericola	0	0.000650759	0	0.00021692	0.000650759	0	0.000433839	0	0.000867679	0	0	0	0.000650759	0	0	0.00021692	0.00021692	0.00021692	0	0	0	0	0.000433839	0	0.00173536	0	0.00151844	0.00021692	0.0010846	0.000433839	0	0.0010846	0	0.000433839	0	0.000650759	0	0	0.00021692	0.0010846	0.00021692	0.00021692
Cluster_2001	Bacteria	Bacteroidota	Bacteroidia	Bacteroidales	Barnesiellaceae	Barnesiella	Barnesiella_viscericola	0	0.00021692	0.000433839	0	0	0	0	0	0	0	0.00021692	0	0	0.000650759	0	0	0	0	0	0.000650759	0	0.000433839	0	0	0.00021692	0.000433839	0.000650759	0.000433839	0	0	0	0	0.0010846	0	0	0.000433839	0.00021692	0	0.00021692	0	0	0.00021692
Cluster_1403	Bacteria	Bacteroidota	Bacteroidia	Bacteroidales	Barnesiellaceae	Barnesiella	Barnesiella_viscericola	0	0	0.00021692	0	0	0	0.00021692	0	0	0.00021692	0	0	0.00021692	0	0	0	0	0	0	0.00021692	0.00021692	0	0.00173536	0	0.00195228	0.00130152	0.00021692	0	0.000433839	0	0	0.00021692	0	0	0.000867679	0.0010846	0	0	0.000650759	0	0	0
Cluster_3	Bacteria	Bacteroidota	Bacteroidia	Bacteroidales	Barnesiellaceae	Barnesiella	Barnesiella_viscericola	0.0587852	0.120824	0.0900217	0.172451	0.0548807	0.0338395	0.142082	0.180911	0.35705	0.128416	0.100434	0.0273319	0.174837	0.117787	0.0110629	0.267462	0.0652928	0.0982646	0.20564	0.162907	0.278959	0.203688	0.0700651	0.0644252	0.295879	0.167245	0.180911	0.108677	0.0336226	0.00368764	0.0850325	0.257918	0.227766	0.15423	0.296963	0.227983	0.0366594	0.00780911	0.188503	0.0878525	0.0190889	0.173102
Cluster_796	Bacteria	Bacteroidota	Bacteroidia	Bacteroidales	Barnesiellaceae	Barnesiella	Barnesiella_viscericola	0	0.00021692	0	0.00130152	0	0.00021692	0.00021692	0	0.00260304	0	0.000650759	0.000433839	0.00173536	0.00173536	0	0.00303688	0.000433839	0	0.00151844	0.000433839	0.0021692	0.000650759	0.000650759	0	0.00130152	0.00151844	0.000650759	0.000867679	0.00021692	0	0	0.0010846	0.000650759	0.00021692	0.00368764	0.00260304	0	0	0.00151844	0.00130152	0.00021692	0.00130152
Cluster_9249	Bacteria	Bacteroidota	Bacteroidia	Bacteroidales	Barnesiellaceae	Barnesiella	Barnesiella_viscericola	0	0.000867679	0	0	0.00021692	0	0.00021692	0	0	0	0	0	0.00021692	0.000433839	0	0.000650759	0	0.00021692	0	0	0.000650759	0.00021692	0	0.00021692	0.000867679	0.00021692	0	0	0	0	0	0.000867679	0.000433839	0.00021692	0.00021692	0.000433839	0	0	0	0	0	0
Cluster_820	Bacteria	Bacteroidota	Bacteroidia	Bacteroidales	Barnesiellaceae	Barnesiella	Barnesiella_viscericola	0.000433839	0	0.00021692	0.000650759	0	0.000433839	0.000433839	0	0.00130152	0.000650759	0	0	0	0.00021692	0	0.00238612	0	0.00021692	0.0010846	0.000650759	0.0010846	0.000433839	0	0	0.000867679	0.000433839	0	0.000650759	0	0	0.000433839	0.000650759	0.000433839	0.00195228	0.00130152	0.000650759	0	0	0.000433839	0	0	0.00130152
Cluster_412	Bacteria	Bacteroidota	Bacteroidia	Bacteroidales	Barnesiellaceae	Barnesiella	Barnesiella_viscericola	0.00130152	0.00173536	0.0010846	0.00151844	0.000433839	0.00130152	0.00151844	0.000867679	0.00173536	0.00021692	0.000867679	0.000650759	0.00260304	0.000650759	0.000433839	0.00173536	0.00173536	0.000650759	0.0021692	0.00130152	0.00238612	0.000650759	0.0010846	0.00195228	0.00151844	0.00238612	0.0010846	0.00238612	0.000433839	0	0.00173536	0.00130152	0.000650759	0.00238612	0.00412148	0.00173536	0.00130152	0	0.00021692	0.000867679	0.00021692	0.00021692
Cluster_522	Bacteria	Bacteroidota	Bacteroidia	Bacteroidales	Barnesiellaceae	Barnesiella	Barnesiella_viscericola	0.0010846	0.00130152	0.000867679	0.000650759	0.000650759	0.00021692	0.000867679	0.00151844	0.00260304	0.00021692	0.000433839	0.00151844	0.00281996	0.000650759	0.000650759	0.00195228	0.00281996	0.00021692	0.00281996	0.00347072	0.00238612	0.00151844	0.00260304	0.0010846	0.0032538	0.00173536	0.00412148	0.000650759	0.000433839	0.000433839	0.00368764	0.0021692	0.00021692	0.00151844	0.0021692	0.00195228	0	0	0.00130152	0.00130152	0	0.0021692
Cluster_1843	Bacteria	Bacteroidota	Bacteroidia	Bacteroidales	Barnesiellaceae	Barnesiella	Barnesiella_viscericola	0.00021692	0.000433839	0.00021692	0	0	0	0.00021692	0	0.000650759	0	0	0	0	0	0.00021692	0	0.00021692	0	0	0	0.000433839	0.000867679	0.00021692	0.000433839	0.00021692	0.00021692	0.0010846	0	0	0	0.000650759	0	0	0	0	0.00021692	0	0	0.00021692	0	0	0
Cluster_15	Bacteria	Bacteroidota	Bacteroidia	Bacteroidales	Barnesiellaceae	Barnesiella	Barnesiella_viscericola	0.00867679	0.0123644	0.0125813	0.0160521	0.00607375	0.00347072	0.0156182	0.0190889	0.0336226	0.0140998	0.0130152	0.00303688	0.0219089	0.0114967	0.000433839	0.026898	0.00563991	0.010846	0.0177874	0.0219089	0.0221258	0.0138829	0.00954447	0.00672451	0.0303688	0.0119306	0.0127983	0.0119306	0.00629067	0.00173536	0.00802603	0.021692	0.0210412	0.0167028	0.026898	0.0182213	0.00520607	0.000867679	0.0138829	0.00997831	0.0032538	0.0201735
Cluster_221	Bacteria	Bacteroidota	Bacteroidia	Bacteroidales	Bacteroidaceae	Bacteroides	Bacteroides_finegoldii	0.00151844	0.00629067	0.00260304	0.00455531	0.00151844	0.0010846	0.00390456	0.00238612	0.00412148	0.00195228	0.0021692	0.00130152	0.00498915	0.000650759	0.0010846	0.00173536	0.0117137	0.00260304	0.00368764	0.00911063	0.00672451	0.00650759	0.00542299	0.00498915	0.00477223	0.00390456	0.0114967	0.00130152	0.00303688	0.000433839	0.00867679	0.00195228	0.00130152	0.000433839	0.00238612	0.0021692	0.00195228	0.000650759	0.00260304	0.00563991	0	0.00542299
Cluster_370	Bacteria	Bacteroidota	Bacteroidia	Bacteroidales	Bacteroidaceae	Bacteroides	Bacteroides_fragilis	0.000867679	0.000867679	0.000867679	0.00021692	0.000867679	0.00130152	0.00130152	0.00021692	0	0.00021692	0.000433839	0.0010846	0.000433839	0.00021692	0.00195228	0	0.000433839	0	0	0.000650759	0.00130152	0.000867679	0.00368764	0	0	0.00021692	0.0032538	0.000433839	0.000867679	0.0010846	0.00021692	0.00021692	0	0	0.00021692	0.000433839	0.000650759	0	0	0.000650759	0.000433839	0.000433839
Cluster_129	Bacteria	Bacteroidota	Bacteroidia	Bacteroidales	Bacteroidaceae	Bacteroides	Multi-affiliation	0.000650759	0.00368764	0.00303688	0.000867679	0.000433839	0.00780911	0.0010846	0	0.000867679	0.000650759	0.00260304	0.00303688	0.00498915	0	0.00911063	0.00021692	0.0132321	0	0.00021692	0.00455531	0.00390456	0.000867679	0.00650759	0.0021692	0.00368764	0.000867679	0.0010846	0.00303688	0.00629067	0.00911063	0.00802603	0.00130152	0	0.000650759	0.000433839	0.00151844	0	0.000433839	0.000433839	0.0114967	0.000650759	0.00303688
Cluster_126	Bacteria	Bacteroidota	Bacteroidia	Bacteroidales	Bacteroidaceae	Bacteroides	Bacteroides_fragilis	0.00021692	0.0021692	0.0010846	0.00021692	0.000433839	0.00347072	0.00130152	0.00021692	0	0.00021692	0	0.00021692	0.00195228	0	0.00520607	0.00130152	0.0173536	0	0	0.00238612	0.00130152	0.000433839	0.00867679	0.00455531	0.000433839	0.000867679	0.00412148	0	0.00629067	0.0010846	0.000650759	0.0010846	0	0	0.000867679	0.00021692	0.000650759	0	0	0.00281996	0.0021692	0.00173536
Cluster_179	Bacteria	Bacteroidota	Bacteroidia	Bacteroidales	Bacteroidaceae	Bacteroides	Bacteroides_finegoldii	0	0	0	0	0	0	0	0	0	0	0	0	0	0	0	0	0	0	0	0	0	0	0	0	0	0	0	0	0	0	0	0	0	0	0	0	0	0	0	0	0	0
Cluster_22	Bacteria	Bacteroidota	Bacteroidia	Bacteroidales	Bacteroidaceae	Bacteroides	Bacteroides_fragilis	0.00390456	0.00433839	0.00780911	0.00195228	0.0010846	0.0110629	0.00130152	0.0010846	0.00021692	0.00238612	0.00238612	0.00281996	0.00737527	0.0010846	0.00650759	0.00130152	0.0186551	0.00173536	0.00412148	0.00867679	0.00650759	0.00650759	0.0219089	0.00347072	0.00433839	0.00347072	0.0104121	0.00281996	0.0125813	0.0123644	0.0184382	0.00390456	0.000433839	0.000433839	0.00195228	0.0032538	0.00672451	0.00151844	0.0021692	0.00889371	0.00303688	0.00585683
Cluster_46	Bacteria	Bacteroidota	Bacteroidia	Bacteroidales	Bacteroidaceae	Bacteroides	Bacteroides_fragilis	0.00281996	0.00281996	0.00650759	0.000433839	0.00498915	0.00780911	0.000650759	0.000650759	0.0010846	0.00173536	0.00195228	0.00412148	0.00911063	0.0010846	0.00520607	0.000650759	0.00824295	0.000433839	0.00260304	0.00607375	0.00130152	0.00238612	0.00976139	0.00260304	0.00281996	0.00433839	0.00672451	0.00347072	0.00563991	0.00737527	0.0125813	0.00130152	0.00021692	0.0021692	0.00151844	0.00151844	0.00672451	0.0021692	0.00195228	0.00238612	0.00130152	0.00390456
Cluster_42	Bacteria	Bacteroidota	Bacteroidia	Bacteroidales	Bacteroidaceae	Bacteroides	Bacteroides_fragilis	0.00195228	0.00477223	0.00368764	0	0	0.00477223	0.00563991	0.000650759	0.000867679	0.0010846	0.000650759	0.00629067	0.00260304	0	0.0212581	0.00021692	0.0462039	0.0032538	0.00238612	0.00412148	0.00173536	0.00433839	0.00130152	0.013449	0.000867679	0.000433839	0.00672451	0.00303688	0.0190889	0.00585683	0.00542299	0.00130152	0	0.0010846	0	0	0.000650759	0	0.00238612	0.00585683	0.00238612	0.00173536
Cluster_593	Bacteria	Bacteroidota	Bacteroidia	Bacteroidales	Bacteroidaceae	Bacteroides	Bacteroides_acidifaciens	0	0	0.000433839	0	0.000433839	0.000867679	0	0	0	0	0	0.000433839	0	0	0.000650759	0	0.000867679	0	0	0.00021692	0	0.00021692	0.000867679	0	0	0.0010846	0.000650759	0	0.00021692	0.000650759	0.0010846	0.000433839	0	0	0	0.000433839	0.000650759	0.000650759	0.000867679	0.000433839	0.000433839	0
Cluster_2978	Bacteria	Bacteroidota	Bacteroidia	Bacteroidales	Barnesiellaceae	Barnesiella	Barnesiella_viscericola	0	0.000433839	0	0.00021692	0	0	0	0	0.000867679	0	0	0	0.00021692	0	0	0	0.000650759	0	0.000650759	0.0010846	0.000650759	0.00021692	0.000650759	0	0.000433839	0.000433839	0.000867679	0	0	0	0.000433839	0.000433839	0.00021692	0	0.00021692	0	0	0	0	0.00021692	0	0.00021692
Cluster_397	Bacteria	Bacteroidota	Bacteroidia	Bacteroidales	Barnesiellaceae	Barnesiella	Barnesiella_viscericola	0.00151844	0.00281996	0.00368764	0.00195228	0.000433839	0.000650759	0.00260304	0.000650759	0.0010846	0.00130152	0.00151844	0.0010846	0.00281996	0.00173536	0.00021692	0.00260304	0.00260304	0.0021692	0.000867679	0.000650759	0.00347072	0.00151844	0.00260304	0.0010846	0.00260304	0.00563991	0.00390456	0.00173536	0.00021692	0	0.00130152	0.00281996	0.0021692	0.00151844	0.0010846	0.00173536	0.00173536	0	0.0010846	0.0010846	0.0010846	0.000867679
Cluster_38	Bacteria	Bacteroidota	Bacteroidia	Bacteroidales	Barnesiellaceae	Coprobacter	Coprobacter_fastidiosus	0.00585683	0.00585683	0.00759219	0.00455531	0.00260304	0.013449	0.00694143	0.00151844	0.0021692	0.00281996	0.0032538	0.00759219	0.00867679	0.00433839	0.0121475	0.00151844	0.0151844	0.0114967	0.0032538	0.00151844	0.00347072	0.000650759	0.0154013	0.0151844	0.0021692	0.00672451	0.00672451	0.00867679	0.00498915	0.0182213	0.0032538	0.00433839	0.00303688	0.00173536	0.00455531	0.00694143	0.0101952	0.00281996	0.00238612	0.00347072	0.00433839	0.00151844
Cluster_655	Bacteria	Bacteroidota	Bacteroidia	Bacteroidales	Rikenellaceae	Multi-affiliation	Multi-affiliation	0.000650759	0	0.000650759	0	0.00021692	0.000433839	0	0	0	0	0	0.000433839	0	0.00151844	0.000433839	0	0	0.00021692	0	0	0	0.000867679	0.00021692	0	0	0.000433839	0.00021692	0.00021692	0	0.000650759	0	0.000433839	0	0	0	0.000650759	0.00021692	0	0	0.00021692	0	0
Cluster_1932	Bacteria	Bacteroidota	Bacteroidia	Bacteroidales	Barnesiellaceae	Barnesiella	Barnesiella_viscericola	0	0.00021692	0	0.000433839	0	0.00021692	0.000433839	0.00021692	0	0	0	0	0.000433839	0	0	0	0	0	0.00021692	0	0.0010846	0	0.000433839	0.000433839	0	0.00021692	0.0010846	0.000433839	0	0	0.000433839	0.00195228	0	0	0.00021692	0.00130152	0	0	0.000867679	0	0.00021692	0.000433839
Cluster_1788	Bacteria	Bacillota	Clostridia	Eubacteriales	Lachnospiraceae	Mediterraneibacter	Mediterraneibacter_catenae	0.00021692	0.00021692	0.00021692	0	0	0.000867679	0.00130152	0	0	0.00021692	0	0	0	0	0	0	0.00021692	0.00021692	0	0	0	0	0	0.00021692	0.00021692	0	0	0.0010846	0	0.00021692	0	0.000650759	0.00021692	0	0.000433839	0.000650759	0.0010846	0	0.000433839	0	0	0.000650759
Cluster_87	Bacteria	Bacillota	Clostridia	Eubacteriales	Multi-affiliation	Multi-affiliation	Multi-affiliation	0.0021692	0.0021692	0	0.000650759	0	0.00281996	0.00911063	0.00390456	0.00672451	0.000650759	0.00260304	0.00390456	0.00498915	0	0.000867679	0.000650759	0.0125813	0.000867679	0.00368764	0.0010846	0.00130152	0.00195228	0.000433839	0	0.00412148	0.0010846	0	0.0010846	0.0173536	0.00173536	0.00433839	0	0.000650759	0.000650759	0.000433839	0.000650759	0.00412148	0.0032538	0.0010846	0.000433839	0.000867679	0.0010846
Cluster_2387	Bacteria	Bacillota	Clostridia	Eubacteriales	Multi-affiliation	Multi-affiliation	Multi-affiliation	0.000650759	0	0	0	0	0.000867679	0	0.00021692	0	0	0	0	0	0.00021692	0	0.00021692	0	0	0	0	0	0	0	0.00021692	0	0	0	0	0.00130152	0	0.00021692	0.000650759	0	0	0	0	0	0.00021692	0	0.000650759	0	0
Cluster_1894	Bacteria	Bacillota	Clostridia	Eubacteriales	Multi-affiliation	Multi-affiliation	Multi-affiliation	0.00021692	0.0010846	0	0	0	0	0	0	0	0	0.000650759	0.00021692	0	0	0	0	0.00021692	0.000650759	0	0	0	0	0	0	0	0	0.000867679	0	0.000650759	0	0.00021692	0	0.000650759	0	0	0	0.000650759	0.000433839	0.00021692	0.00021692	0	0.00021692
Cluster_539	Bacteria	Bacillota	Clostridia	Eubacteriales	Lachnospiraceae	Mediterraneibacter	Mediterraneibacter_catenae	0.000433839	0.000433839	0.00151844	0.000433839	0.000867679	0	0	0.000867679	0.0010846	0	0.00151844	0.000867679	0.00021692	0.00477223	0.000433839	0.00021692	0.00021692	0.00238612	0.00195228	0	0.00021692	0.000867679	0.000650759	0.000433839	0.000867679	0	0.00021692	0	0.0010846	0.00021692	0.00195228	0.000867679	0.000433839	0	0	0.000867679	0.00390456	0.000867679	0.00173536	0.0021692	0.000650759	0.0010846
Cluster_100	Bacteria	Bacillota	Clostridia	Eubacteriales	Lachnospiraceae	Mediterraneibacter	Mediterraneibacter_catenae	0	0	0.00281996	0.000433839	0	0.000650759	0.000650759	0.00260304	0.000433839	0.000433839	0	0.000650759	0.000433839	0	0	0	0.00151844	0.04859	0.00347072	0	0	0.00021692	0	0.00455531	0	0.000867679	0.000433839	0.0010846	0.00238612	0	0	0.00021692	0.00151844	0	0.00021692	0.00021692	0.0147505	0	0.000650759	0.0010846	0.000867679	0.0010846
Cluster_48	Bacteria	Bacillota	Clostridia	Eubacteriales	Lachnospiraceae	Mediterraneibacter	Mediterraneibacter_catenae	0.00629067	0.00672451	0.00520607	0.0119306	0.00542299	0.00260304	0.00520607	0.00412148	0.0104121	0.00802603	0.0184382	0.00607375	0.00802603	0.0262473	0.00021692	0.00021692	0.00737527	0.016269	0.0106291	0.00412148	0.0021692	0.00433839	0.00780911	0.00281996	0.0021692	0.00303688	0.0021692	0.00390456	0.00650759	0.000867679	0.0021692	0.00433839	0.00715835	0.0021692	0.00455531	0.00932755	0.0175705	0.0236443	0.00303688	0.00867679	0.00498915	0.00672451
Cluster_3350	Bacteria	Bacillota	Clostridia	Eubacteriales	Multi-affiliation	Multi-affiliation	Multi-affiliation	0	0	0	0	0	0	0	0.00021692	0	0	0.00021692	0.000433839	0.000650759	0	0.00021692	0	0.0010846	0.00021692	0	0	0	0	0.00021692	0	0	0	0	0.00021692	0.000433839	0	0.00021692	0.00021692	0	0	0.000650759	0.00021692	0.00151844	0	0	0.00021692	0	0
Cluster_130	Bacteria	Bacillota	Clostridia	Eubacteriales	Lachnospiraceae	Mediterraneibacter	Mediterraneibacter_catenae	0.00368764	0.000433839	0.000867679	0	0.000433839	0.00021692	0	0	0.00520607	0.00238612	0.00260304	0.00650759	0.00477223	0.0136659	0.0010846	0.00021692	0.00260304	0.00433839	0	0.000867679	0	0.00151844	0.00824295	0.00238612	0.00021692	0.00173536	0.0021692	0.00281996	0.00021692	0.00130152	0.00021692	0.00151844	0.000650759	0.00130152	0.000867679	0.00021692	0.0414317	0.00151844	0.0032538	0.000433839	0.000650759	0.00520607
Cluster_92	Bacteria	Bacillota	Clostridia	Eubacteriales	Lachnospiraceae	Mediterraneibacter	Mediterraneibacter_catenae	0	0.00954447	0.00433839	0	0	0	0	0.0021692	0	0	0.000867679	0.00433839	0	0.000433839	0.00021692	0.00477223	0.00498915	0.000433839	0	0.000867679	0.00238612	0	0.00173536	0.0010846	0	0	0	0	0.00021692	0.00347072	0.000433839	0.00130152	0.00021692	0	0	0	0	0	0	0.00195228	0	0
Cluster_85	Bacteria	Bacillota	Clostridia	Eubacteriales	Lachnospiraceae	Mediterraneibacter	Mediterraneibacter_catenae	0.00585683	0.00021692	0.000650759	0.00195228	0.00260304	0.00151844	0.000867679	0.0173536	0.0010846	0.00368764	0	0.00260304	0	0.00173536	0.000433839	0.00173536	0	0.0032538	0.00260304	0.00238612	0.000867679	0.000650759	0.00455531	0	0.00021692	0	0	0.000650759	0.000433839	0.000867679	0	0.0010846	0.00347072	0.000650759	0.000433839	0.000433839	0.00607375	0.00585683	0.00021692	0.00130152	0.00238612	0.00412148
Cluster_131	Bacteria	Bacillota	Clostridia	Eubacteriales	Lachnospiraceae	Mediterraneibacter	Mediterraneibacter_catenae	0.00021692	0.00151844	0	0.00368764	0.00021692	0.00021692	0	0	0.00130152	0.00195228	0	0	0.000433839	0	0	0	0	0.00498915	0.00281996	0	0.000650759	0.000650759	0.000650759	0	0.00021692	0	0	0.00021692	0.00303688	0	0	0.000433839	0.000867679	0	0.00173536	0.000433839	0.00563991	0.000433839	0.00021692	0	0.000650759	0.000650759
Cluster_59	Bacteria	Bacillota	Clostridia	Eubacteriales	Lachnospiraceae	Mediterraneibacter	Mediterraneibacter_catenae	0.00954447	0.00477223	0.00433839	0.00412148	0.00498915	0.00390456	0.00433839	0.00520607	0.000650759	0.00173536	0.000867679	0.0182213	0.00433839	0.00347072	0.00021692	0.000650759	0.000433839	0.00802603	0.00867679	0.000867679	0.00173536	0.00368764	0.00412148	0.00151844	0.000867679	0.00260304	0.00151844	0.00932755	0.00281996	0.00433839	0.00173536	0.00563991	0.00390456	0.00520607	0	0.0010846	0.00433839	0.00932755	0.00303688	0.0010846	0.000650759	0.00151844
Cluster_281	Bacteria	Bacillota	Clostridia	Eubacteriales	Lachnospiraceae	Mediterraneibacter	Mediterraneibacter_catenae	0.000433839	0	0.00021692	0.000433839	0	0.00021692	0.00021692	0.00021692	0	0.00130152	0	0.000433839	0.00021692	0	0.000433839	0.00021692	0	0.000433839	0.000433839	0	0	0.00021692	0	0	0	0	0.00151844	0.000433839	0.00412148	0	0.00347072	0	0	0	0	0.000433839	0.000650759	0.00021692	0	0.000650759	0.00021692	0.00021692
Cluster_1881	Bacteria	Bacillota	Clostridia	Eubacteriales	Lachnospiraceae	Mediterraneibacter	Mediterraneibacter_catenae	0.000867679	0.00021692	0	0.000433839	0.000650759	0	0	0	0	0.00021692	0.000650759	0.000433839	0	0	0	0.00021692	0	0	0.000650759	0	0	0.000433839	0	0.00021692	0	0.00021692	0	0	0.00021692	0	0	0	0	0	0	0.000433839	0.00021692	0.00130152	0	0	0	0
Cluster_3084	Bacteria	Bacillota	Clostridia	Eubacteriales	Lachnospiraceae	Mediterraneibacter	Mediterraneibacter_catenae	0.000650759	0.000650759	0	0	0.00021692	0.000650759	0	0	0.000650759	0	0	0	0	0.00021692	0	0	0	0	0	0	0	0	0	0	0	0	0	0	0	0	0	0.00021692	0	0.00021692	0	0	0.000867679	0	0	0.00021692	0	0
Cluster_2850	Bacteria	Bacillota	Clostridia	Eubacteriales	Lachnospiraceae	Mediterraneibacter	Mediterraneibacter_catenae	0	0	0	0.000650759	0.00021692	0	0	0.00021692	0	0	0.00021692	0	0.000650759	0	0	0	0.000433839	0	0	0	0.00021692	0	0	0.00021692	0	0	0	0	0	0.00021692	0	0	0	0	0	0	0	0.00021692	0	0	0.000433839	0.00021692
Cluster_40	Bacteria	Bacillota	Clostridia	Eubacteriales	Lachnospiraceae	Mediterraneibacter	Mediterraneibacter_catenae	0.0032538	0.00021692	0.00694143	0.00715835	0.00173536	0.00563991	0.00715835	0.000650759	0.00845987	0.00303688	0	0.000867679	0.000650759	0.00889371	0.00368764	0.00151844	0.00542299	0.0125813	0.0117137	0.000650759	0	0.00173536	0.00195228	0.0154013	0.000867679	0.000867679	0.0123644	0.00563991	0	0.00195228	0.00260304	0.0138829	0.00303688	0.00433839	0.0160521	0	0.0177874	0.00563991	0.0021692	0.0210412	0.000433839	0.00303688
Cluster_1956	Bacteria	Bacillota	Clostridia	Eubacteriales	Lachnospiraceae	Mediterraneibacter	Mediterraneibacter_catenae	0.000650759	0	0	0.000867679	0	0	0.00021692	0.000433839	0	0	0.000650759	0	0	0.000650759	0.000650759	0	0.000867679	0	0.00021692	0	0	0	0	0.00021692	0	0	0	0.00021692	0.00195228	0	0.00021692	0	0	0	0.000650759	0	0	0	0	0.000867679	0	0
Cluster_29	Bacteria	Bacillota	Clostridia	Eubacteriales	Lachnospiraceae	Mediterraneibacter	Mediterraneibacter_catenae	0.0127983	0.00238612	0.00368764	0.00845987	0.00433839	0.00195228	0.0021692	0.00477223	0.0010846	0.00563991	0.000867679	0.00151844	0	0.000433839	0.00585683	0.00347072	0	0.00412148	0.00281996	0.0010846	0.000650759	0.00173536	0.00238612	0.0021692	0	0.000433839	0.000433839	0.00780911	0.108243	0.00151844	0.00151844	0.00954447	0.00130152	0.00130152	0.00629067	0.000650759	0.00520607	0.0021692	0.00281996	0.00347072	0.0117137	0.00347072
Cluster_1745	Bacteria	Bacillota	Clostridia	Eubacteriales	Lachnospiraceae	Mediterraneibacter	Mediterraneibacter_catenae	0	0	0	0	0	0.000433839	0.00130152	0	0	0.00021692	0	0	0	0	0	0	0	0.00021692	0	0	0	0	0	0	0.000867679	0.000650759	0	0	0.00021692	0.00130152	0.00021692	0	0	0	0	0	0	0	0	0.000867679	0	0
Cluster_2315	Bacteria	Bacillota	Clostridia	Eubacteriales	Lachnospiraceae	Mediterraneibacter	Mediterraneibacter_catenae	0.000433839	0	0	0	0	0	0.0010846	0.000433839	0	0	0	0.000433839	0	0.000433839	0	0.000433839	0	0.00021692	0.000433839	0	0	0	0.000433839	0.00021692	0	0	0.000433839	0.000433839	0.00021692	0	0	0	0	0	0	0.000433839	0.000433839	0.000867679	0	0	0.000433839	0
Cluster_75	Bacteria	Bacillota	Clostridia	Eubacteriales	Lachnospiraceae	Mediterraneibacter	Multi-affiliation	0.00281996	0.013449	0.00021692	0.00455531	0.00694143	0	0.00585683	0.0112798	0.00238612	0.00954447	0	0.00130152	0.00195228	0.00520607	0	0.00281996	0.0010846	0.00130152	0.00433839	0.0010846	0.00390456	0.00021692	0.000650759	0	0.00021692	0.00238612	0.000650759	0	0.00151844	0.000650759	0	0.00260304	0.018872	0.00542299	0.0219089	0.00130152	0.000867679	0.00281996	0.000867679	0.00130152	0.00737527	0.00563991
Cluster_123	Bacteria	Bacillota	Clostridia	Eubacteriales	Lachnospiraceae	Mediterraneibacter	Mediterraneibacter_catenae	0	0	0.00260304	0	0.000433839	0.00195228	0	0.00151844	0.0032538	0.00130152	0.0340564	0.00238612	0.0010846	0.000867679	0.00238612	0.000650759	0.00412148	0.00021692	0.000650759	0.0106291	0	0.00151844	0	0.00542299	0.00260304	0.0021692	0.00303688	0.00390456	0	0.00151844	0.0114967	0	0	0	0	0.00303688	0.000433839	0	0.00173536	0.00455531	0.000433839	0.00021692
Cluster_97	Bacteria	Bacillota	Clostridia	Eubacteriales	Lachnospiraceae	Mediterraneibacter	Mediterraneibacter_catenae	0.000650759	0	0.00412148	0.00021692	0.00151844	0	0.00455531	0	0	0	0	0	0.000867679	0.00607375	0.000433839	0	0	0.00780911	0	0	0	0	0	0	0.00130152	0	0	0.00021692	0	0.000433839	0	0.00195228	0	0	0	0	0.0110629	0	0.00195228	0	0.000433839	0.00021692
Cluster_118	Bacteria	Bacillota	Clostridia	Eubacteriales	Lachnospiraceae	Mediterraneibacter	Mediterraneibacter_catenae	0.00021692	0	0	0.00542299	0.00130152	0.00607375	0.000650759	0	0	0	0	0	0	0	0.000433839	0	0	0.00151844	0	0.000650759	0	0.000650759	0.00173536	0.000650759	0.00151844	0.00281996	0	0.00151844	0.0010846	0.000433839	0.00130152	0.00347072	0	0.0021692	0	0	0.000650759	0.00151844	0.0010846	0	0.000433839	0.000650759
Cluster_90	Bacteria	Bacillota	Clostridia	Eubacteriales	Lachnospiraceae	Mediterraneibacter	Mediterraneibacter_catenae	0.00997831	0	0.000650759	0	0.0021692	0.00021692	0	0	0	0.00151844	0	0	0	0	0.00021692	0.00151844	0.000433839	0.00347072	0.00368764	0	0	0.00238612	0.00260304	0	0	0	0	0.000433839	0	0	0.00281996	0.000867679	0	0.00303688	0	0.00021692	0	0.00368764	0.00433839	0.00954447	0.000650759	0.00368764
Cluster_39	Bacteria	Bacillota	Clostridia	Eubacteriales	Lachnospiraceae	Mediterraneibacter	Mediterraneibacter_catenae	0.00607375	0.0021692	0.00694143	0.00802603	0.00130152	0.0114967	0.0164859	0.00173536	0.00911063	0.00412148	0.04859	0.00672451	0.000650759	0.0238612	0.00585683	0.0021692	0.00976139	0.0331887	0.0032538	0.0149675	0.000433839	0.0106291	0.000650759	0.00997831	0.00455531	0.00672451	0.00629067	0.00845987	0.0032538	0.00607375	0.0505423	0.00867679	0.00173536	0.00412148	0.00932755	0.00629067	0.0468547	0.00477223	0.00563991	0.0232104	0.00173536	0.00151844
Cluster_2131	Bacteria	Bacillota	Clostridia	Eubacteriales	Lachnospiraceae	Blautia	Blautia_stercoris	0	0	0.000433839	0.000433839	0	0	0	0	0	0.00021692	0.00021692	0	0	0.000433839	0	0	0	0.00021692	0	0.00021692	0	0	0	0.00151844	0.000433839	0	0.00021692	0.000433839	0.000433839	0.00021692	0	0	0	0.00021692	0	0.00021692	0.0010846	0.00021692	0.000650759	0.00021692	0	0
Cluster_5025	Bacteria	Bacillota	Clostridia	Eubacteriales	Lachnospiraceae	Mediterraneibacter	Mediterraneibacter_catenae	0	0	0	0.00021692	0	0	0.00021692	0.00021692	0	0	0.00151844	0	0	0.00021692	0	0	0.00021692	0	0	0	0	0	0	0.0010846	0	0	0	0	0	0.000867679	0	0.00021692	0	0	0	0.00021692	0.000650759	0	0	0.00021692	0	0.00021692
Cluster_1830	Bacteria	Bacillota	Clostridia	Eubacteriales	Lachnospiraceae	Mediterraneibacter	Mediterraneibacter_catenae	0.00021692	0	0.000433839	0.000433839	0.000433839	0.000867679	0.00260304	0.00021692	0	0	0.00238612	0	0	0.0010846	0	0	0	0.00021692	0	0.000650759	0	0	0.000433839	0	0	0.000650759	0.00021692	0.000433839	0	0	0.00021692	0.000433839	0.00021692	0.000433839	0	0	0.0010846	0	0.00021692	0.000867679	0	0
Cluster_387	Bacteria	Bacillota	Clostridia	Eubacteriales	Lachnospiraceae	Mediterraneibacter	Multi-affiliation	0.00130152	0.00021692	0	0	0.0010846	0.000650759	0	0	0.000433839	0.0010846	0	0	0	0	0	0	0	0	0.000650759	0	0	0	0.000433839	0	0.0010846	0	0	0.000650759	0	0	0	0	0.00130152	0	0	0	0	0	0	0	0	0.00021692
Cluster_1083	Bacteria	Bacillota	Clostridia	Eubacteriales	Lachnospiraceae	Mediterraneibacter	Mediterraneibacter_faecis	0	0	0	0.000433839	0.00021692	0.00021692	0.000433839	0	0.00021692	0.000650759	0.00130152	0	0	0	0	0	0	0.0010846	0.00021692	0	0	0.000650759	0	0	0	0.00021692	0	0	0.000433839	0	0	0.000867679	0	0	0	0	0.00281996	0	0	0.00021692	0.00021692	0.000433839
Cluster_1099	Bacteria	Bacillota	Clostridia	Eubacteriales	Lachnospiraceae	Mediterraneibacter	Multi-affiliation	0	0.00021692	0.00021692	0	0	0	0	0.0010846	0	0	0	0	0	0	0	0	0	0.000433839	0	0.00021692	0	0	0	0	0.00021692	0	0	0.00021692	0	0	0	0	0	0.000867679	0	0	0.000867679	0.000433839	0	0.00021692	0	0.000433839
Cluster_106	Bacteria	Bacillota	Clostridia	Eubacteriales	Oscillospiraceae	Drancourtella	Drancourtella_massiliensis	0.0010846	0.00173536	0.00021692	0.000433839	0.000867679	0.000433839	0.0010846	0.00130152	0	0.0010846	0.000867679	0.000650759	0	0.000867679	0.000433839	0.00021692	0	0.00151844	0.000650759	0.000433839	0.000650759	0.0010846	0.00130152	0.0032538	0	0.000867679	0.000433839	0.00195228	0.0010846	0.000433839	0.000650759	0.00151844	0.000867679	0.00260304	0.00260304	0.00151844	0.00260304	0.000867679	0.00021692	0.00021692	0.000433839	0.000650759
Cluster_1756	Bacteria	Bacillota	Clostridia	Eubacteriales	Oscillospiraceae	Drancourtella	Drancourtella_massiliensis	0.000650759	0	0	0	0	0	0	0	0	0	0.00021692	0	0	0	0	0	0	0	0.000433839	0	0	0.00021692	0	0.000650759	0	0	0	0	0.000867679	0	0.000433839	0	0.00021692	0	0	0	0.000433839	0	0	0.00021692	0	0
Cluster_1549	Bacteria	Bacillota	Clostridia	Eubacteriales	Multi-affiliation	Multi-affiliation	Multi-affiliation	0	0	0	0	0	0.00021692	0.000867679	0	0	0	0.00130152	0	0	0.000433839	0	0	0	0.000867679	0	0.000433839	0	0	0.00021692	0.00151844	0.00021692	0	0.000650759	0.00021692	0.000433839	0	0.000433839	0.000433839	0	0	0.000650759	0	0.00238612	0	0.000433839	0.000433839	0	0
Cluster_542	Bacteria	Bacillota	Clostridia	Eubacteriales	Lachnospiraceae	Hominisplanchenecus	Hominisplanchenecus_faecis	0.00021692	0	0	0	0.000433839	0	0	0	0	0.00130152	0	0.00021692	0	0	0.000650759	0	0	0.00021692	0.0010846	0	0	0	0	0.000650759	0.00021692	0	0	0.00238612	0	0.000650759	0.00021692	0.000433839	0	0.000433839	0	0	0.000650759	0.000433839	0	0	0	0.000650759
Cluster_813	Bacteria	Bacillota	Clostridia	Eubacteriales	Lachnospiraceae	Hominisplanchenecus	Hominisplanchenecus_faecis	0	0	0.00021692	0	0	0	0	0.000650759	0.00021692	0	0	0.00130152	0	0.000433839	0	0	0	0.000650759	0	0	0	0	0	0	0	0	0	0.000867679	0	0	0.00021692	0	0	0	0	0	0.00130152	0	0	0	0	0.000433839
Cluster_180	Bacteria	Bacillota	Clostridia	Eubacteriales	Lachnospiraceae	Blautia	Blautia_hydrogenotrophica	0.000867679	0.000867679	0.000650759	0	0.00151844	0.00021692	0.000433839	0.000650759	0	0	0.00021692	0	0	0.00130152	0.00021692	0.000433839	0.000650759	0.000433839	0.000867679	0	0	0.000650759	0	0.000433839	0	0	0	0.00021692	0	0	0.000433839	0.000433839	0.000867679	0.000433839	0.00021692	0.000867679	0.000867679	0	0.000650759	0.000433839	0	0
Cluster_3476	Bacteria	Bacillota	Clostridia	Eubacteriales	Lachnospiraceae	Blautia	Blautia_hydrogenotrophica	0	0	0	0	0.000433839	0	0	0	0	0	0	0	0	0.00021692	0	0	0	0	0	0	0	0	0	0	0	0	0	0	0	0	0.000867679	0	0	0	0	0	0	0	0	0	0	0
Cluster_214	Bacteria	Bacillota	Clostridia	Eubacteriales	Lachnospiraceae	Murimonas	Murimonas_intestini	0.000433839	0.00347072	0.00130152	0.00021692	0.000433839	0.00260304	0	0.0010846	0	0.00173536	0	0.000433839	0	0	0	0.00433839	0	0	0.00130152	0	0.000650759	0	0.000433839	0	0	0.00195228	0	0.00021692	0	0.00151844	0.000433839	0	0	0.000867679	0	0	0	0.00021692	0	0	0.000650759	0
Cluster_452	Bacteria	Bacillota	Clostridia	Eubacteriales	Lachnospiraceae	Murimonas	Murimonas_intestini	0.000433839	0.00021692	0.00021692	0	0.00021692	0.000650759	0	0.00021692	0	0.000433839	0	0.000650759	0.00021692	0	0.000650759	0	0	0.000433839	0	0.00021692	0	0.000867679	0	0	0	0	0	0.00021692	0.00021692	0	0	0.00021692	0.000433839	0	0	0.0010846	0	0	0.000433839	0.000650759	0	0.000867679
Cluster_33	Bacteria	Bacillota	Clostridia	Eubacteriales	Lachnospiraceae	Lachnoclostridium	[Clostridium]_hylemonae	0.00455531	0.00195228	0.00173536	0.00433839	0.00347072	0.00238612	0.00151844	0.00520607	0	0.00130152	0.000650759	0.000433839	0.00889371	0.000650759	0.00672451	0.00021692	0.00802603	0.00021692	0.00130152	0.0032538	0.0010846	0.00390456	0.00498915	0	0	0.000650759	0.00021692	0.00954447	0.00238612	0	0.00260304	0.00238612	0.000433839	0.00195228	0.00130152	0.00542299	0	0.000433839	0.0010846	0.00455531	0.0010846	0.00368764
Cluster_1544	Bacteria	Bacillota	Clostridia	Eubacteriales	Lachnospiraceae	Lachnoclostridium	[Clostridium]_hylemonae	0.000433839	0	0.00021692	0	0.00021692	0	0	0.00021692	0	0	0	0	0	0	0.000433839	0	0	0	0	0	0	0	0.000867679	0	0	0.00021692	0	0.00021692	0.000433839	0	0.000650759	0	0	0	0	0	0	0	0	0.000650759	0.00021692	0
Cluster_648	Bacteria	Bacillota	Clostridia	Eubacteriales	Lachnospiraceae	Lachnoclostridium	[Clostridium]_hylemonae	0.00021692	0	0	0.00021692	0.000433839	0.00021692	0	0	0	0.000433839	0	0	0.000867679	0	0.00021692	0	0.000650759	0	0.00021692	0.000433839	0	0.00021692	0.000867679	0	0	0.00021692	0	0	0	0	0.00021692	0	0.00021692	0.000433839	0	0.00130152	0	0	0	0.00021692	0	0.00021692
Cluster_335	Bacteria	Bacillota	Clostridia	Eubacteriales	Lachnospiraceae	Blautia	Multi-affiliation	0.000867679	0	0	0.000650759	0	0	0.00021692	0.000433839	0.000650759	0	0	0.0010846	0.0010846	0	0	0.000650759	0	0	0	0	0	0	0	0.000867679	0.000650759	0	0	0.00021692	0	0	0	0.000433839	0	0	0	0.0021692	0	0	0.00021692	0	0	0
Cluster_358	Bacteria	Bacillota	Clostridia	Eubacteriales	Lachnospiraceae	Roseburia	Roseburia_faecis	0	0	0	0	0.000433839	0.000650759	0.000433839	0	0	0	0.00173536	0	0.00021692	0	0.000433839	0.00021692	0	0.000433839	0	0.00021692	0	0	0.000650759	0.00021692	0	0	0	0	0.00021692	0	0	0	0	0.00021692	0	0	0	0	0.000433839	0.000650759	0.000433839	0
Cluster_212	Bacteria	Bacillota	Clostridia	Eubacteriales	Lachnospiraceae	Roseburia	Multi-affiliation	0.00195228	0	0	0.000433839	0.00021692	0.000433839	0.00021692	0.000867679	0	0.0010846	0.000867679	0.000650759	0.00130152	0	0.000650759	0	0	0.00021692	0	0.000650759	0.000433839	0	0	0.000433839	0.000650759	0.000433839	0.00021692	0.000433839	0.000650759	0.000650759	0.000433839	0	0.00173536	0.00195228	0	0.000650759	0.000433839	0.000650759	0.000433839	0	0	0.000433839
Cluster_348	Bacteria	Bacillota	Clostridia	Eubacteriales	Lachnospiraceae	Roseburia	Roseburia_lenta	0.0021692	0	0	0	0	0.00021692	0.000433839	0.000650759	0	0.00021692	0.00433839	0.000650759	0	0	0.00021692	0	0	0.000867679	0.00021692	0.00021692	0	0	0	0.000433839	0	0	0	0	0.000433839	0.000433839	0	0	0	0.0021692	0	0	0.00130152	0	0	0.00173536	0.00021692	0.000433839
Cluster_663	Bacteria	Bacillota	Clostridia	Eubacteriales	Lachnospiraceae	Mediterraneibacter	[Ruminococcus]_lactaris	0.00021692	0	0.00021692	0.000433839	0.000433839	0	0	0	0	0.00021692	0	0	0	0	0	0	0	0	0	0	0.00021692	0.00021692	0.000433839	0	0	0.00021692	0.000433839	0	0	0	0.000433839	0	0	0.00021692	0.00021692	0.00021692	0	0.00021692	0	0	0	0.00130152
Cluster_1687	Bacteria	Bacillota	Clostridia	Eubacteriales	Lachnospiraceae	Blautia	Blautia_caecimuris	0	0	0	0	0	0	0.00021692	0	0	0.000433839	0	0	0	0	0	0.00173536	0	0.000433839	0	0	0	0.00021692	0	0	0	0.00021692	0	0.00021692	0	0	0	0	0.000433839	0	0.00824295	0	0	0	0	0	0	0.000433839
Cluster_302	Bacteria	Bacillota	Clostridia	Eubacteriales	Lachnospiraceae	Blautia	Blautia_glucerasea	0	0.000867679	0	0.00021692	0.00021692	0.000433839	0.000867679	0.00130152	0	0	0.000433839	0.00173536	0.00021692	0.000650759	0.000433839	0.000433839	0	0.000867679	0	0	0.00021692	0	0	0.000867679	0	0	0	0.000433839	0	0.0010846	0.00021692	0	0	0.000867679	0	0	0.00130152	0.00021692	0	0.00021692	0.000650759	0
Cluster_429	Bacteria	Bacillota	Clostridia	Eubacteriales	Lachnospiraceae	Wansuia	Wansuia_hejianensis	0	0	0.00130152	0	0	0.00021692	0.000867679	0.000867679	0	0	0.00498915	0	0	0.000867679	0	0	0.0010846	0	0.00021692	0	0.00021692	0.00021692	0	0.000650759	0	0.000433839	0	0.000650759	0.000433839	0	0.000867679	0.000650759	0	0.00021692	0	0	0.00130152	0	0.000433839	0	0.000867679	0.00151844
Cluster_47	Bacteria	Bacillota	Clostridia	Eubacteriales	Lachnospiraceae	Blautia	Blautia_obeum	0.00563991	0	0.0010846	0	0.00281996	0.000433839	0.00824295	0	0.0110629	0.00260304	0.0032538	0	0.00390456	0.000650759	0	0.00021692	0.00954447	0.00021692	0	0.00238612	0	0	0.00021692	0	0.000433839	0.00238612	0	0.00173536	0.0199566	0	0	0.00130152	0	0.00238612	0.000650759	0.00672451	0	0	0	0.000867679	0.0010846	0.00238612
Cluster_290	Bacteria	Bacillota	Clostridia	Eubacteriales	Lachnospiraceae	Blautia	Blautia_luti	0	0.0010846	0	0	0	0.000867679	0.00021692	0.00021692	0.00021692	0	0.000650759	0.000433839	0	0	0	0	0	0.000433839	0.00021692	0	0	0	0	0.00151844	0	0	0.0010846	0.000650759	0.000433839	0.000433839	0	0	0	0.000433839	0.00021692	0.00021692	0.000650759	0.00021692	0	0.000433839	0.00021692	0.00021692
Cluster_74	Bacteria	Bacillota	Clostridia	Eubacteriales	Lachnospiraceae	Blautia	Blautia_caecimuris	0.00021692	0.00130152	0.00021692	0.00021692	0.0010846	0	0.00195228	0.00303688	0	0.00238612	0.000433839	0	0	0	0	0.00173536	0	0.000650759	0.000433839	0	0	0.0010846	0	0	0	0.0032538	0	0.000433839	0.00130152	0	0	0.000867679	0.00130152	0.000433839	0.0316703	0	0	0.000433839	0	0	0.000867679	0.000650759
Cluster_193	Bacteria	Bacillota	Clostridia	Eubacteriales	Lachnospiraceae	Multi-affiliation	Multi-affiliation	0.00412148	0	0	0	0	0	0	0.000433839	0.00433839	0	0.000867679	0	0.000867679	0.000650759	0	0.0021692	0	0.000433839	0.0032538	0.000433839	0	0.000433839	0	0.0114967	0	0	0.000650759	0.000433839	0	0.00173536	0.00021692	0.0010846	0	0.00151844	0.00238612	0.0010846	0.00021692	0.00195228	0.000433839	0.0010846	0	0.000433839
Cluster_716	Bacteria	Bacillota	Clostridia	Eubacteriales	Lachnospiraceae	Hominisplanchenecus	Hominisplanchenecus_faecis	0.00021692	0	0	0	0.00021692	0	0	0.000650759	0	0	0	0.000650759	0	0.00021692	0	0	0	0.00021692	0	0	0	0	0	0.00021692	0	0.00021692	0	0.00151844	0	0	0.000433839	0	0	0.000650759	0.000650759	0	0	0	0	0.00021692	0	0
Cluster_790	Bacteria	Bacillota	Clostridia	Eubacteriales	Lachnospiraceae	Hominisplanchenecus	Hominisplanchenecus_faecis	0	0	0	0	0	0.00021692	0	0	0	0.00021692	0.000867679	0.00021692	0	0	0	0.00021692	0.00021692	0	0	0	0	0.000650759	0	0	0	0	0	0.00238612	0	0.00021692	0.00195228	0	0.00130152	0	0	0	0	0	0.000433839	0.00021692	0.00021692	0
Cluster_26	Bacteria	Bacillota	Clostridia	Eubacteriales	Lachnospiraceae	Hominisplanchenecus	Hominisplanchenecus_faecis	0.00195228	0.00520607	0.00347072	0.00281996	0.00303688	0.00585683	0.00238612	0.0106291	0	0.00151844	0.0171367	0.00585683	0.000433839	0.00238612	0.00498915	0.00433839	0.000433839	0.000433839	0.00173536	0	0.000867679	0.0104121	0.00173536	0.00498915	0.00173536	0.000650759	0	0.0260304	0.00238612	0.00737527	0.0125813	0.0032538	0.00433839	0.00238612	0.00195228	0.00130152	0.0010846	0.00173536	0.00260304	0.00802603	0.00542299	0.00433839
Cluster_137	Bacteria	Bacillota	Clostridia	Eubacteriales	Lachnospiraceae	Hominisplanchenecus	Hominisplanchenecus_faecis	0.00130152	0.000433839	0.0010846	0.000650759	0.00021692	0.000433839	0.00281996	0.00021692	0	0	0.000650759	0	0	0	0.00021692	0.000867679	0	0.00173536	0.000650759	0	0.000650759	0	0	0.00498915	0	0	0	0	0	0	0	0.00130152	0.000650759	0	0	0	0.00932755	0.00021692	0	0	0.00021692	0
Cluster_915	Bacteria	Bacillota	Clostridia	Eubacteriales	Lachnospiraceae	Hominisplanchenecus	Hominisplanchenecus_faecis	0	0.000650759	0	0.000433839	0.00021692	0	0.00021692	0.00021692	0	0	0	0	0	0.00021692	0	0.000650759	0	0	0	0	0	0.000433839	0	0	0	0.000650759	0	0.000867679	0	0	0.00151844	0.000433839	0.00021692	0	0	0.000433839	0	0.00021692	0	0	0	0.000433839
Cluster_115	Bacteria	Bacillota	Clostridia	Eubacteriales	Multi-affiliation	Multi-affiliation	Multi-affiliation	0.00173536	0	0.000433839	0.0010846	0.000433839	0.000650759	0.000650759	0	0.00021692	0	0	0.000433839	0.0264642	0	0.000867679	0	0	0	0.00173536	0.00542299	0	0.00021692	0.00130152	0	0.00021692	0	0	0	0.00021692	0.000650759	0	0.00021692	0.00303688	0.000650759	0.00195228	0	0.00021692	0.000433839	0.00021692	0	0	0.00151844
Cluster_289	Bacteria	Bacillota	Clostridia	Eubacteriales	Lachnospiraceae	Multi-affiliation	Multi-affiliation	0	0.000650759	0.000433839	0.00021692	0.000433839	0.00021692	0.000650759	0.00195228	0.0010846	0	0	0.000650759	0	0	0.000433839	0	0	0.000650759	0	0	0.000650759	0	0	0.00021692	0	0.000433839	0	0.00130152	0.00173536	0.000650759	0.00021692	0	0.000650759	0.00021692	0	0.00021692	0.000433839	0.000650759	0.00021692	0.00021692	0	0
Cluster_687	Bacteria	Bacillota	Clostridia	Eubacteriales	Lachnospiraceae	Wansuia	Wansuia_hejianensis	0	0	0	0.00021692	0.00130152	0	0.00021692	0	0	0	0.00021692	0	0.000433839	0	0	0	0	0	0	0	0	0	0	0	0	0	0	0	0.000650759	0.0010846	0	0	0	0.00021692	0	0	0.000433839	0.00021692	0.000433839	0	0.00021692	0.000650759
Cluster_37	Bacteria	Bacillota	Clostridia	Eubacteriales	Multi-affiliation	Multi-affiliation	Multi-affiliation	0.00455531	0.000867679	0.00347072	0.00130152	0.00151844	0.00629067	0.00433839	0.00151844	0.00021692	0.000867679	0.000433839	0.0101952	0.00303688	0.00433839	0.00173536	0.000650759	0.00824295	0.0032538	0.00151844	0.00151844	0.000433839	0.00281996	0.000867679	0.0032538	0.000867679	0.0021692	0.000433839	0.0021692	0.00238612	0	0	0.00954447	0.00130152	0.000433839	0.00021692	0.00563991	0.0190889	0.0021692	0.00498915	0.00130152	0.00303688	0.0021692
Cluster_580	Bacteria	Bacillota	Clostridia	Eubacteriales	Multi-affiliation	Multi-affiliation	Multi-affiliation	0	0	0.000433839	0.000433839	0.0010846	0.000650759	0.000867679	0	0.000433839	0	0	0	0	0	0	0	0.000650759	0	0	0	0	0.000650759	0	0	0	0	0	0	0.00021692	0	0	0.0010846	0.00021692	0	0	0	0.000867679	0.000433839	0	0.00021692	0	0.00021692
Cluster_122	Bacteria	Bacillota	Clostridia	Eubacteriales	Lachnospiraceae	Kineothrix	Kineothrix_alysoides	0.00281996	0.00173536	0.00151844	0.000867679	0.000867679	0	0.000433839	0.00151844	0.00260304	0	0.0010846	0.000867679	0	0.000433839	0	0.000433839	0.000433839	0.000650759	0.0010846	0	0.000433839	0.000867679	0.000433839	0.00021692	0	0.00021692	0.000867679	0.00021692	0.00520607	0.000433839	0	0.0010846	0.00021692	0.000867679	0.00151844	0	0.0021692	0.00021692	0.000650759	0.00021692	0.000867679	0.000650759
Cluster_248	Bacteria	Bacillota	Clostridia	Eubacteriales	Multi-affiliation	Multi-affiliation	Multi-affiliation	0.000650759	0	0.000433839	0.000433839	0	0.00151844	0.000867679	0	0.00130152	0	0	0.00021692	0	0.00021692	0	0.000433839	0.00021692	0.000867679	0.0010846	0.000433839	0	0.0021692	0.0010846	0	0.000867679	0.0010846	0.000650759	0.0010846	0.00260304	0.00021692	0.000867679	0	0.000650759	0	0.00021692	0	0.00021692	0.00173536	0.00195228	0	0	0
Cluster_94	Bacteria	Bacillota	Clostridia	Eubacteriales	Lachnospiraceae	Kineothrix	Kineothrix_alysoides	0.00195228	0.00281996	0.0010846	0.000433839	0.0010846	0.00238612	0.00260304	0.000433839	0.00195228	0.00130152	0.00151844	0.00281996	0.00151844	0.00281996	0	0.000867679	0.0110629	0.00433839	0.000650759	0.00368764	0	0.000433839	0.000867679	0.00130152	0.000650759	0.000650759	0.00650759	0.000650759	0.0123644	0.00347072	0.0010846	0.0010846	0.00260304	0.00151844	0.00021692	0.00130152	0.00737527	0.00195228	0.00347072	0.00520607	0.000650759	0.00260304
Cluster_276	Bacteria	Bacillota	Clostridia	Eubacteriales	Lachnospiraceae	Kineothrix	Kineothrix_alysoides	0.000867679	0	0	0	0	0	0	0.000433839	0	0	0	0	0	0	0	0.00130152	0	0	0	0	0	0	0	0	0	0.000433839	0	0	0	0	0	0	0.00021692	0.00021692	0	0	0	0	0.0010846	0	0.0010846	0.0010846
Cluster_428	Bacteria	Bacillota	Clostridia	Eubacteriales	Lachnospiraceae	Kineothrix	Kineothrix_alysoides	0	0.00021692	0.0021692	0.000433839	0.00021692	0	0.000433839	0	0	0.000433839	0.000650759	0.00021692	0.00173536	0.000867679	0	0	0.000867679	0.00021692	0.000650759	0	0	0	0.00021692	0	0	0	0	0	0.000867679	0	0.000433839	0	0.000867679	0.0010846	0.000433839	0	0.00021692	0.000433839	0	0.000433839	0	0.000433839
Cluster_51	Bacteria	Bacillota	Clostridia	Eubacteriales	Multi-affiliation	Multi-affiliation	Multi-affiliation	0.00173536	0.00260304	0.00195228	0.000867679	0.000867679	0.00173536	0.0032538	0.00412148	0.00303688	0.00281996	0.00520607	0.00130152	0.00347072	0.00173536	0.00130152	0.000650759	0.0021692	0.00433839	0.00238612	0.00281996	0.000867679	0.00238612	0.00021692	0.00151844	0.00347072	0.000867679	0.00477223	0.00195228	0.00629067	0.000433839	0.0021692	0.00130152	0.0021692	0.00412148	0.000650759	0.000433839	0.00412148	0.00130152	0.000867679	0.00238612	0.0010846	0.00347072
Cluster_128	Bacteria	Bacillota	Clostridia	Eubacteriales	Multi-affiliation	Multi-affiliation	Multi-affiliation	0.000433839	0.000867679	0.00021692	0.000433839	0.000433839	0.00130152	0.00173536	0.00151844	0.0010846	0.000650759	0.000650759	0.000433839	0.00303688	0.000867679	0.00195228	0.00130152	0.00303688	0.00520607	0.000650759	0.00195228	0.00173536	0.00173536	0.00130152	0.00281996	0.00130152	0.00021692	0.0021692	0.00021692	0.00173536	0.00151844	0.000650759	0.0021692	0.00021692	0.00021692	0.000650759	0.00173536	0.00715835	0	0.00021692	0.000867679	0.000650759	0.0010846
Cluster_367	Bacteria	Bacillota	Clostridia	Eubacteriales	Multi-affiliation	Multi-affiliation	Multi-affiliation	0	0	0	0	0.00021692	0.000433839	0.000867679	0	0	0.0010846	0	0.000433839	0.00021692	0.000867679	0	0.00021692	0.000867679	0	0.000433839	0.00021692	0	0	0	0.00021692	0	0.00021692	0.000433839	0	0.00130152	0	0	0.000433839	0.00021692	0.00021692	0.000433839	0	0.00021692	0.000433839	0	0.000433839	0.00021692	0
Cluster_265	Bacteria	Bacillota	Clostridia	Eubacteriales	Lachnospiraceae	Merdimonas	Merdimonas_faecis	0	0	0	0.00021692	0	0	0	0.000650759	0	0	0.000867679	0	0.000650759	0.000433839	0.00021692	0	0	0.0010846	0	0.000433839	0	0	0.00021692	0.00021692	0	0	0.000650759	0.0010846	0.0010846	0.000433839	0.00021692	0.00021692	0	0	0.000650759	0	0.000433839	0	0	0.00021692	0	0
Cluster_752	Bacteria	Bacillota	Clostridia	Eubacteriales	Unassigned	Massilistercora	Massilistercora_timonensis	0	0	0.000867679	0.00021692	0	0	0	0	0	0	0.000867679	0	0	0	0	0	0	0	0	0	0	0	0	0	0	0	0	0	0	0	0	0.0010846	0	0	0	0	0	0.000433839	0.00021692	0	0	0
Cluster_347	Bacteria	Bacillota	Clostridia	Eubacteriales	Multi-affiliation	Multi-affiliation	Multi-affiliation	0.000867679	0.0021692	0.00021692	0	0	0.00021692	0.000650759	0.00021692	0	0	0	0	0	0	0.000433839	0.00151844	0	0	0.000433839	0	0	0.000433839	0.00021692	0	0	0	0.00021692	0	0.000867679	0	0	0.00021692	0	0	0.000867679	0	0.000433839	0.00021692	0.00130152	0.000433839	0	0
Cluster_244	Bacteria	Bacillota	Clostridia	Eubacteriales	Clostridiaceae	Clostridium	Clostridium_porci	0	0	0.00021692	0.000433839	0	0	0.00130152	0.00021692	0	0.000650759	0.000867679	0	0.00130152	0	0	0.000433839	0	0.00021692	0	0.000867679	0.000650759	0	0	0.000867679	0	0.00021692	0.000650759	0	0.00151844	0.000867679	0.00021692	0.000650759	0	0	0.000650759	0	0.0010846	0.00021692	0	0	0.0010846	0.00021692
Cluster_378	Bacteria	Bacillota	Clostridia	Eubacteriales	Lachnospiraceae	Kineothrix	Kineothrix_alysoides	0.00021692	0	0	0	0	0	0	0	0.0010846	0	0.0010846	0	0.00021692	0	0.000650759	0.000433839	0	0	0	0.00195228	0	0	0	0	0	0.00021692	0	0.00021692	0.000650759	0	0	0	0.00130152	0.000433839	0.00021692	0.00151844	0	0	0	0.000433839	0.00021692	0
Cluster_65	Bacteria	Bacillota	Clostridia	Eubacteriales	Multi-affiliation	Multi-affiliation	Multi-affiliation	0.00173536	0.00455531	0.000867679	0.00173536	0.0021692	0.00433839	0.00260304	0.00347072	0.00173536	0.000650759	0.00151844	0.000650759	0.00151844	0.00151844	0.000433839	0.000650759	0.0032538	0	0.00195228	0.00238612	0.0010846	0.00173536	0.000650759	0	0.00260304	0.00130152	0.000867679	0.0021692	0.00629067	0.00585683	0.00151844	0.00281996	0.00173536	0.00130152	0.00151844	0.0010846	0.00130152	0.000650759	0.00195228	0.00151844	0.00151844	0.00130152
Cluster_1059	Bacteria	Bacillota	Clostridia	Eubacteriales	Multi-affiliation	Multi-affiliation	Multi-affiliation	0.00151844	0	0	0.00021692	0	0	0.00021692	0	0	0	0.000433839	0	0	0	0	0.00021692	0.00021692	0	0	0	0	0	0.000867679	0.000433839	0.00021692	0	0	0	0	0.00021692	0	0.00021692	0.00021692	0	0.00021692	0	0.000433839	0	0.00021692	0	0	0
Cluster_1015	Bacteria	Bacillota	Clostridia	Eubacteriales	Lachnospiraceae	Anaerostipes	Anaerostipes_butyraticus	0	0.000650759	0	0.000433839	0.000433839	0.000433839	0.000650759	0.00021692	0.00021692	0	0	0	0.000650759	0	0.00021692	0.000433839	0	0.000433839	0.000433839	0	0.000650759	0	0	0.0010846	0	0	0	0.00021692	0.000433839	0.00021692	0	0	0.000433839	0	0.00281996	0.000867679	0.0032538	0.00021692	0	0	0	0.00021692
Cluster_99	Bacteria	Bacillota	Clostridia	Eubacteriales	Lachnospiraceae	Anaerostipes	Anaerostipes_butyraticus	0.00130152	0.00281996	0.00021692	0.000867679	0.00303688	0.00021692	0.00520607	0.00303688	0.00195228	0.000867679	0.00021692	0	0.00368764	0.000650759	0	0.000867679	0.000433839	0.00976139	0.000650759	0.000433839	0	0.0021692	0.00368764	0.000867679	0.0010846	0	0	0.00195228	0.00173536	0.00021692	0.000867679	0.00390456	0.00759219	0.00151844	0.0104121	0.00238612	0.0199566	0.00151844	0.000650759	0	0.00151844	0.00130152
Cluster_127	Bacteria	Bacillota	Clostridia	Eubacteriales	Lachnospiraceae	Anaerostipes	Anaerostipes_butyraticus	0	0.00195228	0.00130152	0	0	0.000867679	0.00151844	0	0	0.000650759	0.00021692	0	0	0	0.000867679	0	0.00151844	0	0.000650759	0	0.000650759	0	0.00867679	0	0	0.00130152	0	0.00195228	0	0.00238612	0	0	0	0.000650759	0	0.00303688	0	0.00347072	0	0	0.00585683	0
Cluster_167	Bacteria	Bacillota	Clostridia	Eubacteriales	Lachnospiraceae	Anaerostipes	Anaerostipes_butyraticus	0	0.00021692	0	0.00021692	0	0	0.000433839	0	0.00021692	0	0.0247289	0	0.00173536	0	0	0	0.00151844	0	0	0.000867679	0	0.000650759	0	0.000433839	0	0.00021692	0	0.00130152	0.00281996	0	0	0	0.00021692	0	0.000433839	0	0	0	0	0.00021692	0	0
Cluster_1185	Bacteria	Bacillota	Clostridia	Eubacteriales	Lachnospiraceae	Anaeromicropila	Anaeromicropila_populeti	0.000650759	0	0.00021692	0	0	0	0	0.000650759	0	0	0	0	0	0	0.000433839	0	0	0	0	0.000433839	0.00021692	0	0.000650759	0	0.00021692	0	0	0	0	0	0	0	0	0	0	0	0.000650759	0	0.000433839	0	0	0.000433839
Cluster_772	Bacteria	Bacillota	Clostridia	Eubacteriales	Lachnospiraceae	Qiania	Qiania_dongpingensis	0	0	0.000433839	0	0.00021692	0	0	0	0	0	0	0.00021692	0.00021692	0	0	0.00021692	0	0.000433839	0	0	0	0	0	0	0	0	0	0	0.00021692	0	0	0.00021692	0	0	0	0	0	0	0	0	0.000433839	0
Cluster_336	Bacteria	Bacillota	Clostridia	Eubacteriales	Lachnospiraceae	Cuneatibacter	Cuneatibacter_caecimuris	0	0	0.000867679	0	0.000433839	0.000650759	0	0	0	0	0	0.00151844	0	0	0.00130152	0	0	0	0	0	0	0	0	0	0	0.00021692	0	0.000867679	0.00021692	0.00021692	0.00021692	0	0	0.000433839	0	0	0	0	0.00021692	0	0	0
Cluster_389	Bacteria	Bacillota	Clostridia	Eubacteriales	Lachnospiraceae	Lachnoclostridium	[Clostridium]_polysaccharolyticum	0.00130152	0	0	0	0	0.00021692	0	0.000650759	0.00021692	0.00021692	0.000867679	0	0	0.000650759	0.0010846	0	0	0.000650759	0	0	0	0	0.000650759	0	0	0	0	0	0.00151844	0	0.00021692	0.00021692	0	0	0	0	0	0	0	0	0.00021692	0.000433839
Cluster_707	Bacteria	Bacillota	Clostridia	Eubacteriales	Lachnospiraceae	Lachnoclostridium	[Clostridium]_polysaccharolyticum	0	0	0.00021692	0.00021692	0	0.000433839	0.00130152	0	0	0.000433839	0	0	0	0	0.00130152	0	0	0	0	0	0	0.000433839	0	0.00021692	0	0.000433839	0	0.000433839	0	0.000650759	0	0	0.00021692	0.000650759	0	0	0.00130152	0.00021692	0.000433839	0	0	0
Cluster_423	Bacteria	Bacillota	Clostridia	Eubacteriales	Lachnospiraceae	Lachnospira	Lachnospira_pectinoschiza	0.000867679	0.00151844	0.00021692	0.000433839	0	0	0.000867679	0	0	0	0	0	0	0	0.00021692	0	0	0	0.000867679	0	0	0	0	0	0	0.00021692	0	0	0.000433839	0.00021692	0	0	0	0.00021692	0	0	0	0.00281996	0.00021692	0.00021692	0.000433839	0
Cluster_194	Bacteria	Bacillota	Clostridia	Eubacteriales	Lachnospiraceae	Anaerobutyricum	Multi-affiliation	0	0.000650759	0.0010846	0.000867679	0.0010846	0	0.000650759	0.000433839	0.00151844	0	0	0	0	0	0	0	0.000433839	0.00021692	0.00021692	0.00130152	0.000433839	0	0.00195228	0.00130152	0	0.00021692	0	0.0010846	0.000867679	0	0.000433839	0	0	0.0010846	0.0032538	0.000433839	0	0.000433839	0.000867679	0	0.00130152	0.0021692
Cluster_264	Bacteria	Bacillota	Clostridia	Eubacteriales	Lachnospiraceae	Anaerobutyricum	Anaerobutyricum_soehngenii	0.000650759	0.00021692	0.00021692	0.00021692	0.00021692	0	0	0	0	0.00021692	0.000650759	0	0.000433839	0.00021692	0.0021692	0.000867679	0.00021692	0.000433839	0.000650759	0.00021692	0	0.00021692	0.00021692	0.000650759	0	0	0	0.000650759	0.00021692	0	0.00021692	0.00021692	0.00021692	0	0	0.00021692	0.00021692	0.000650759	0	0.00130152	0.00021692	0
Cluster_589	Bacteria	Bacillota	Clostridia	Eubacteriales	Lachnospiraceae	Catenibacillus	Catenibacillus_scindens	0	0	0	0	0.000650759	0	0.000433839	0.000433839	0.00021692	0.00021692	0	0.000433839	0	0	0	0	0	0	0.00021692	0	0	0.00021692	0	0	0	0	0	0.000867679	0	0.000433839	0	0.00021692	0	0	0.000433839	0	0.00021692	0	0.00021692	0.000433839	0.000433839	0.000867679
Cluster_1093	Bacteria	Bacillota	Clostridia	Eubacteriales	Lachnospiraceae	Hespellia	Hespellia_porcina	0.000433839	0	0	0	0	0.000433839	0.00021692	0	0	0	0	0	0	0	0	0.000650759	0	0.0010846	0	0.000433839	0.000650759	0	0.00151844	0	0	0	0.00021692	0.000433839	0.00130152	0.000867679	0	0.00021692	0	0	0.00021692	0	0.00238612	0.00021692	0	0	0	0.00021692
Cluster_79	Bacteria	Bacillota	Clostridia	Eubacteriales	Lachnospiraceae	Multi-affiliation	Multi-affiliation	0.00477223	0.00195228	0.0010846	0.00151844	0.0032538	0.00021692	0.00130152	0.000650759	0	0.000867679	0.000867679	0.00151844	0.00347072	0.000867679	0	0.00151844	0.000867679	0.00824295	0.000650759	0.00151844	0.00130152	0.000867679	0.00238612	0	0.0010846	0.00021692	0.000867679	0.0010846	0.00563991	0.00281996	0.00021692	0.0010846	0.000650759	0.00151844	0.00021692	0.000867679	0.0104121	0.00303688	0.00195228	0.00260304	0.00173536	0.00130152
Cluster_571	Bacteria	Bacillota	Clostridia	Eubacteriales	Lachnospiraceae	Anaerotaenia	Anaerotaenia_torta	0.000867679	0	0	0.000433839	0.000650759	0.000867679	0	0	0	0.00021692	0	0	0.00021692	0.0010846	0	0	0.00021692	0.00260304	0	0.000433839	0	0.000650759	0.000650759	0.000433839	0	0.000433839	0.000433839	0	0.00260304	0.000433839	0	0	0.00021692	0	0	0	0.00563991	0.00021692	0	0.000433839	0.000650759	0.000650759
Cluster_1438	Bacteria	Bacillota	Clostridia	Eubacteriales	Lachnospiraceae	Anaerotaenia	Anaerotaenia_torta	0.00021692	0	0	0	0	0.00021692	0.000433839	0	0	0.0010846	0	0	0.00021692	0.00021692	0	0	0.000650759	0.000650759	0	0	0.00021692	0	0.00021692	0.000650759	0	0	0	0	0.0010846	0	0	0	0.000650759	0.000650759	0	0	0.0010846	0.00021692	0	0	0	0
Cluster_231	Bacteria	Bacillota	Clostridia	Eubacteriales	Vallitaleaceae	Multi-affiliation	Multi-affiliation	0.0010846	0.00021692	0.00260304	0	0.000433839	0	0.000650759	0	0	0.0010846	0.0021692	0.00021692	0	0.0010846	0	0.000650759	0	0	0.00021692	0	0.00021692	0.000433839	0	0	0	0.00021692	0.00021692	0	0	0	0.00021692	0.00021692	0.0010846	0.000433839	0.000433839	0	0.000433839	0.000867679	0.00021692	0.0010846	0	0.00021692
Cluster_698	Bacteria	Bacillota	Clostridia	Eubacteriales	Lachnospiraceae	Anaerotignum	Anaerotignum_faecicola	0	0	0	0	0	0.00021692	0	0	0	0	0	0.000433839	0	0	0.00021692	0.00021692	0	0	0	0	0	0	0.000433839	0	0	0.00021692	0	0.00021692	0.000650759	0	0	0	0	0	0	0	0	0	0.00021692	0.000433839	0	0.00021692
Cluster_119	Bacteria	Bacillota	Clostridia	Eubacteriales	Lachnospiraceae	Anaerotignum	Multi-affiliation	0.00021692	0.00477223	0.0010846	0	0	0	0.0010846	0.000650759	0	0.00021692	0.00563991	0.00021692	0.00021692	0.000650759	0	0	0	0	0.00151844	0.00021692	0	0.000867679	0	0	0	0	0	0.000650759	0	0	0	0	0.00130152	0.000650759	0.00021692	0	0.00021692	0.00130152	0.000433839	0	0.000650759	0.00021692
Cluster_178	Bacteria	Bacillota	Clostridia	Eubacteriales	Lachnospiraceae	Anaerotignum	Anaerotignum_lactatifermentans	0	0.000650759	0.000867679	0	0	0.000867679	0.000867679	0.00021692	0	0	0	0.0021692	0	0	0.0010846	0.00238612	0	0.000650759	0	0	0.000433839	0.000650759	0	0.000650759	0	0.000867679	0.00260304	0.000650759	0.00498915	0	0.00130152	0	0.000650759	0	0.00021692	0	0.00151844	0.00021692	0.00021692	0.000867679	0	0
Cluster_318	Bacteria	Bacillota	Clostridia	Eubacteriales	Lachnospiraceae	Anaerotignum	Anaerotignum_lactatifermentans	0	0.000650759	0.000650759	0	0.000867679	0.00021692	0.00195228	0	0.00021692	0.000433839	0	0	0	0	0	0	0	0	0.000433839	0	0.000650759	0.000650759	0.00021692	0.00021692	0	0	0.00021692	0	0	0	0	0.00021692	0	0.000867679	0.000867679	0	0.000650759	0	0.00021692	0.00021692	0	0
Cluster_610	Bacteria	Bacillota	Clostridia	Eubacteriales	Lachnospiraceae	Anaerotignum	Anaerotignum_aminivorans	0.000650759	0.000433839	0.000650759	0	0.000433839	0	0	0.000650759	0	0.00021692	0.000433839	0	0	0	0	0	0	0	0	0	0	0	0	0	0.00021692	0	0	0	0	0	0	0	0	0.00021692	0	0	0	0	0	0	0	0
Cluster_174	Bacteria	Bacillota	Clostridia	Eubacteriales	Lachnospiraceae	Anaerotignum	Anaerotignum_faecicola	0.000433839	0	0.00021692	0	0.000867679	0.000867679	0.000433839	0.000433839	0	0.00021692	0	0.00368764	0.000433839	0.000433839	0.000867679	0.000867679	0.000433839	0	0.00173536	0	0.00021692	0.00151844	0	0.00021692	0.00021692	0	0.000650759	0.00021692	0.00173536	0	0.00021692	0.000867679	0.000650759	0.00021692	0	0.00021692	0.00021692	0.000433839	0.000650759	0	0.00130152	0.000433839
Cluster_350	Bacteria	Bacillota	Clostridia	Eubacteriales	Oscillospiraceae	Petroclostridium	Petroclostridium_xylanilyticum	0	0	0	0.000433839	0.0010846	0	0.00021692	0	0.000867679	0.00021692	0.00021692	0	0.00780911	0.000867679	0.000650759	0	0.00151844	0	0.00021692	0	0	0	0	0	0	0.00130152	0	0	0.0010846	0	0.000433839	0.000867679	0.000433839	0	0.00260304	0	0	0.000867679	0	0	0	0
Cluster_143	Bacteria	Bacillota	Clostridia	Eubacteriales	Multi-affiliation	Multi-affiliation	Multi-affiliation	0.000433839	0.000650759	0.0032538	0.00238612	0.00151844	0.00021692	0	0.0010846	0.000867679	0.00021692	0.0010846	0.00260304	0.00347072	0.00021692	0.000650759	0	0.00021692	0	0.00173536	0.000867679	0.000650759	0.00021692	0.000650759	0	0	0	0	0.000867679	0.00238612	0.0021692	0	0.00130152	0	0.000867679	0.000650759	0.000650759	0	0.00021692	0.000650759	0.00260304	0.00173536	0
Cluster_277	Bacteria	Bacillota	Clostridia	Eubacteriales	Oscillospiraceae	Petroclostridium	Petroclostridium_xylanilyticum	0	0.000867679	0	0.000867679	0.00021692	0	0	0.000433839	0.000433839	0.000433839	0.00021692	0	0.00130152	0.0021692	0.000650759	0	0	0	0	0	0	0.00021692	0.00021692	0	0	0.00021692	0.00021692	0.00151844	0.00281996	0	0.000867679	0.00021692	0.000433839	0	0.00021692	0.00021692	0	0	0	0	0.000650759	0.00021692
Cluster_82	Bacteria	Bacillota	Clostridia	Eubacteriales	Oscillospiraceae	Petroclostridium	Petroclostridium_xylanilyticum	0.000867679	0.0021692	0	0.000433839	0.00151844	0	0.000867679	0.00585683	0	0	0.0032538	0.00260304	0	0.00672451	0.00281996	0.00173536	0.0010846	0.00130152	0.00130152	0	0.00130152	0.0010846	0	0	0.000650759	0.00130152	0.00021692	0.00021692	0.000867679	0.00151844	0	0	0.00173536	0.00173536	0	0.0010846	0.00021692	0.00238612	0.000867679	0	0.00021692	0
Cluster_1515	Bacteria	Bacillota	Clostridia	Eubacteriales	Oscillospiraceae	Petroclostridium	Petroclostridium_xylanilyticum	0	0	0	0	0	0	0	0.000867679	0	0	0.00021692	0	0	0.00021692	0.000433839	0	0.000433839	0.000433839	0	0	0	0	0	0	0	0.00021692	0	0	0	0.000433839	0	0	0	0	0	0	0	0	0	0	0	0
Cluster_69	Bacteria	Bacillota	Clostridia	Eubacteriales	Oscillospiraceae	Congzhengia	Congzhengia_minquanensis	0.00238612	0	0.0021692	0.0021692	0.00260304	0	0.0010846	0	0	0.00238612	0	0.00824295	0	0.00824295	0.000867679	0	0	0.00151844	0.00260304	0	0	0.000867679	0	0	0.00021692	0.000650759	0.00151844	0.0010846	0.0021692	0.000867679	0	0.00585683	0.00173536	0.0114967	0	0.0010846	0.000650759	0.00238612	0	0	0.000433839	0
Cluster_91	Bacteria	Bacillota	Clostridia	Eubacteriales	Feifaniaceae	Feifania	Feifania_hominis	0.0021692	0	0.00021692	0.0021692	0.00151844	0	0.000650759	0.000650759	0.0021692	0.000433839	0.00347072	0.00173536	0.00824295	0.0032538	0.00173536	0.000650759	0.018872	0.00130152	0	0.00173536	0.000433839	0.00173536	0.000650759	0.000433839	0.00281996	0.00130152	0.000650759	0	0.0032538	0.000650759	0.00433839	0.000650759	0.00021692	0.000650759	0.00130152	0.00130152	0.00021692	0.000433839	0	0.0032538	0.00151844	0
Cluster_508	Bacteria	Bacillota	Clostridia	Eubacteriales	Oscillospiraceae	Congzhengia	Congzhengia_minquanensis	0.00021692	0	0	0	0.000650759	0	0	0.00021692	0	0.0010846	0.000433839	0.000433839	0	0.000867679	0.000433839	0	0	0.000433839	0	0	0.000433839	0.0010846	0.000867679	0.00021692	0	0.000433839	0	0	0	0.0032538	0	0	0.000433839	0.000650759	0	0.000650759	0	0.000433839	0	0	0	0
Cluster_189	Bacteria	Bacillota	Clostridia	Eubacteriales	Vallitaleaceae	Vallitalea	Vallitalea_pronyensis	0.000433839	0.000650759	0.00021692	0.000433839	0	0	0.000433839	0	0.000650759	0	0	0.00130152	0.00368764	0.00195228	0	0.00021692	0.0010846	0	0.000867679	0.000867679	0.00021692	0	0.00021692	0	0.00238612	0.0010846	0.000650759	0	0	0.00021692	0.000650759	0.00021692	0.00021692	0.00260304	0	0	0	0	0.00021692	0.000867679	0.000867679	0
Cluster_310	Bacteria	Bacillota	Clostridia	Eubacteriales	Oscillospiraceae	Petroclostridium	Petroclostridium_xylanilyticum	0.000867679	0	0	0	0.000650759	0	0.000433839	0.000867679	0.000650759	0.000650759	0	0	0.000433839	0.00260304	0	0	0.00021692	0	0	0.00021692	0	0	0.000650759	0	0.00021692	0	0.000433839	0.000433839	0.0010846	0.000433839	0	0	0.000650759	0	0	0.00130152	0.000433839	0	0	0	0.000650759	0.00021692
Cluster_136	Bacteria	Bacillota	Clostridia	Eubacteriales	Feifaniaceae	Feifania	Feifania_hominis	0.00173536	0.000433839	0.000867679	0	0.000650759	0	0	0	0	0	0	0	0	0	0.00542299	0	0.00715835	0.00130152	0	0	0.000867679	0	0.00954447	0	0	0.000433839	0.00021692	0.00195228	0.00520607	0	0	0.00260304	0	0	0	0.00021692	0	0.00151844	0.0010846	0.00802603	0	0
Cluster_200	Bacteria	Bacillota	Clostridia	Eubacteriales	Multi-affiliation	Multi-affiliation	Multi-affiliation	0.000867679	0	0	0.00238612	0	0	0.00238612	0.00303688	0.00173536	0.00173536	0.000433839	0	0	0.000867679	0	0.00173536	0	0.000433839	0.00021692	0	0.00173536	0.000867679	0.00021692	0	0.00238612	0.000867679	0.00021692	0.0010846	0.00021692	0.00281996	0.00195228	0.00303688	0.00130152	0.00173536	0.000650759	0	0.00021692	0.000433839	0	0.000650759	0.0010846	0
Cluster_50	Bacteria	Bacillota	Clostridia	Eubacteriales	Oscillospiraceae	Congzhengia	Congzhengia_minquanensis	0.00563991	0.00151844	0.000433839	0.00303688	0.00347072	0	0	0.00455531	0	0.00607375	0	0.00607375	0.00498915	0.00911063	0.00368764	0.00889371	0	0	0.00195228	0.00455531	0.000433839	0	0.0032538	0.00412148	0.0010846	0	0.000650759	0.00021692	0.000433839	0.00281996	0	0.000867679	0	0.00151844	0.0288503	0.00130152	0	0.00173536	0.000433839	0	0	0.000433839
Cluster_317	Bacteria	Bacillota	Tissierellia	Tissierellales	Sporanaerobacteraceae	Sporanaerobacter	Sporanaerobacter_acetigenes	0.00021692	0	0.000433839	0.00195228	0.000433839	0	0	0	0.00021692	0.0010846	0	0.00021692	0.00368764	0	0.000867679	0	0.00021692	0	0.000433839	0.00368764	0	0	0	0	0	0	0.00021692	0	0	0	0	0	0	0	0.00021692	0.00021692	0	0	0	0	0.000867679	0
Cluster_297	Bacteria	Bacillota	Clostridia	Eubacteriales	Vallitaleaceae	Vallitalea	Vallitalea_pronyensis	0	0	0	0	0	0	0	0	0	0.000433839	0	0	0	0	0.000650759	0.00455531	0	0	0.000433839	0	0	0	0.000867679	0	0	0	0	0	0	0	0	0.000867679	0.000867679	0	0	0.000433839	0	0	0	0	0.000433839	0
Cluster_1506	Bacteria	Bacillota	Clostridia	Eubacteriales	Vallitaleaceae	Vallitalea	Vallitalea_pronyensis	0	0	0.000650759	0	0.000433839	0	0	0.00021692	0.000433839	0.00021692	0.000650759	0	0.000650759	0.000650759	0	0	0	0	0.000650759	0	0	0.000650759	0	0	0	0	0	0	0	0	0.00021692	0	0	0	0	0	0	0.00021692	0	0.00021692	0	0
Cluster_80	Bacteria	Bacillota	Clostridia	Eubacteriales	Feifaniaceae	Feifania	Feifania_hominis	0.00433839	0	0	0	0.000433839	0.00021692	0.000433839	0	0	0.00629067	0	0	0	0	0	0	0	0	0.000650759	0	0.0010846	0	0.000433839	0	0.00021692	0.0021692	0	0	0.00563991	0	0	0.00021692	0.00715835	0.00455531	0.000650759	0.000433839	0	0	0	0	0.000650759	0
Cluster_141	Bacteria	Bacillota	Clostridia	Eubacteriales	Oscillospiraceae	Ruminiclostridium	Ruminiclostridium_cellobioparum	0.000433839	0	0.00433839	0.00173536	0.0010846	0.000433839	0	0	0	0.000650759	0.000650759	0.00281996	0	0	0.00173536	0.000433839	0	0.00021692	0.00195228	0	0.00021692	0.000433839	0	0	0	0	0	0.00260304	0	0.00173536	0.00260304	0	0	0	0	0	0	0.00737527	0.000433839	0	0.0021692	0
Cluster_110	Bacteria	Bacillota	Clostridia	Eubacteriales	Vallitaleaceae	Vallitalea	Vallitalea_okinawensis	0	0	0	0	0	0	0	0	0	0	0	0	0	0	0.000433839	0	0	0	0	0	0	0	0.000650759	0	0	0	0.000650759	0	0.000433839	0.0010846	0	0	0	0	0	0	0	0	0	0	0	0
Cluster_103	Bacteria	Bacillota	Clostridia	Eubacteriales	Oscillospiraceae	Ruminiclostridium	Ruminiclostridium_sufflavum	0	0	0.00260304	0.00173536	0	0	0.0010846	0	0	0	0.00151844	0.00585683	0.00238612	0.000433839	0.0021692	0	0.0032538	0	0	0.00780911	0.000867679	0.00021692	0.00021692	0	0	0.0010846	0.00021692	0.000650759	0.00151844	0.00151844	0.0010846	0	0	0	0	0.00195228	0	0.000867679	0.000867679	0.00390456	0	0
Cluster_215	Bacteria	Bacillota	Clostridia	Eubacteriales	Oscillospiraceae	Anaerobacterium	Anaerobacterium_chartisolvens	0	0	0.000433839	0.000650759	0	0	0.0010846	0.000433839	0	0.00130152	0	0	0.0032538	0	0	0	0.00021692	0.00021692	0	0.00021692	0.000867679	0.00021692	0.000433839	0	0	0	0	0.0010846	0	0.0010846	0	0	0	0.00021692	0.00021692	0.00130152	0.00021692	0.00021692	0.000867679	0	0	0
Cluster_152	Bacteria	Bacillota	Clostridia	Eubacteriales	Oscillospiraceae	Anaerobacterium	Anaerobacterium_chartisolvens	0.000867679	0.000433839	0.0010846	0	0.00563991	0.0032538	0.00498915	0.00889371	0	0	0	0	0	0	0.00238612	0.000867679	0	0.000867679	0.000867679	0	0.000650759	0.00151844	0.0010846	0	0.00238612	0.00238612	0.00173536	0.00173536	0	0.00281996	0.000650759	0.000650759	0.000433839	0	0.00021692	0.000650759	0.000867679	0.00390456	0.00607375	0.00021692	0.00260304	0
Cluster_96	Bacteria	Bacillota	Clostridia	Eubacteriales	Oscillospiraceae	Anaerobacterium	Anaerobacterium_chartisolvens	0.000867679	0.000650759	0	0.00021692	0.0010846	0	0.000650759	0.00412148	0	0.000650759	0	0.00021692	0	0.00303688	0.000867679	0.00281996	0.00021692	0.00021692	0.000433839	0	0	0.00173536	0.000433839	0.0010846	0.00021692	0	0.000433839	0	0	0.0010846	0	0.00151844	0.00021692	0.0010846	0.00412148	0.00130152	0.00021692	0.0010846	0	0.00260304	0.000650759	0.000867679
Cluster_162	Bacteria	Bacillota	Clostridia	Eubacteriales	Oscillospiraceae	Anaerobacterium	Anaerobacterium_chartisolvens	0.000433839	0.000433839	0.00021692	0.000433839	0.000650759	0	0	0.000433839	0	0.000433839	0	0	0.000433839	0.00130152	0	0.00130152	0	0	0.00021692	0	0	0	0	0.0010846	0	0	0	0	0	0	0	0	0	0	0.00130152	0	0	0	0	0.000650759	0.000433839	0.000433839
Cluster_280	Bacteria	Bacillota	Clostridia	Eubacteriales	Oscillospiraceae	Anaerobacterium	Anaerobacterium_chartisolvens	0	0	0	0	0.00021692	0	0	0.00390456	0.00021692	0	0	0.00021692	0	0	0	0	0	0.00021692	0	0	0.00021692	0	0	0.000433839	0	0	0.00260304	0.000433839	0	0	0	0.00238612	0.000433839	0.00021692	0	0	0	0.00151844	0	0	0.0010846	0.00021692
Cluster_398	Bacteria	Bacillota	Clostridia	Eubacteriales	Oscillospiraceae	Anaerobacterium	Anaerobacterium_chartisolvens	0.000867679	0	0	0	0.0010846	0	0.00021692	0	0	0.000433839	0.000867679	0	0.00824295	0	0	0	0	0.00021692	0	0	0	0.00021692	0	0	0.000433839	0	0	0	0	0	0	0	0	0	0	0	0.000433839	0.000650759	0	0	0.000650759	0
Cluster_345	Bacteria	Bacillota	Clostridia	Eubacteriales	Oscillospiraceae	Multi-affiliation	Multi-affiliation	0	0	0	0.000433839	0.000433839	0.00130152	0	0	0.00021692	0.000867679	0.00130152	0.000433839	0.000433839	0	0	0.00130152	0	0	0.00021692	0	0	0.00130152	0.000650759	0	0.0010846	0	0	0	0	0	0.00021692	0	0.00021692	0	0.00281996	0	0	0	0	0	0	0.000867679
Cluster_361	Bacteria	Bacillota	Clostridia	Eubacteriales	Vallitaleaceae	Vallitalea	Vallitalea_pronyensis	0	0	0	0	0.00151844	0	0	0.000433839	0	0	0	0	0	0.00021692	0	0.000433839	0	0.00021692	0	0	0.00021692	0	0	0	0	0	0	0.00021692	0.00021692	0	0	0	0.000433839	0	0	0.00021692	0	0	0	0	0.000433839	0
Cluster_366	Bacteria	Bacillota	Clostridia	Eubacteriales	Oscillospiraceae	Anaerobacterium	Anaerobacterium_chartisolvens	0	0.000867679	0	0	0.00173536	0	0.00130152	0.00195228	0.000433839	0.0010846	0.000433839	0	0	0.00260304	0	0.00021692	0	0	0.00021692	0	0	0	0	0	0	0	0	0.00021692	0.00021692	0	0	0.000433839	0	0.000867679	0	0	0.000650759	0	0.000433839	0	0	0.000867679
Cluster_172	Bacteria	Bacillota	Clostridia	Eubacteriales	Oscillospiraceae	Multi-affiliation	Multi-affiliation	0.00173536	0.000650759	0	0	0.000433839	0	0	0.00173536	0	0.000433839	0	0	0	0	0.0010846	0.000433839	0	0	0.000867679	0.000433839	0	0	0.000650759	0	0	0.000433839	0	0.00021692	0	0	0	0	0.000433839	0.000650759	0	0	0	0.000650759	0	0	0.000650759	0.00021692
Cluster_149	Bacteria	Bacillota	Clostridia	Eubacteriales	Oscillospiraceae	Anaerobacterium	Anaerobacterium_chartisolvens	0.000650759	0.00021692	0.00281996	0.00260304	0.00650759	0.00130152	0.00021692	0.00368764	0	0.00238612	0.000433839	0	0.0010846	0.000867679	0.00542299	0.0032538	0	0.000433839	0.00021692	0.0010846	0.00477223	0.00607375	0.00151844	0.00130152	0	0.00412148	0.00021692	0.000650759	0	0.000867679	0.00021692	0.000867679	0.000867679	0.00195228	0.000867679	0.00173536	0	0.00173536	0.00021692	0	0.00412148	0.00021692
Cluster_298	Bacteria	Bacillota	Clostridia	Eubacteriales	Oscillospiraceae	Multi-affiliation	Multi-affiliation	0	0	0	0.000650759	0	0	0	0	0	0.00021692	0	0.00021692	0.00021692	0	0	0.000867679	0	0.00021692	0.00021692	0	0	0	0	0	0	0.000867679	0	0	0.00021692	0	0	0.00130152	0.00021692	0	0	0	0	0	0.0021692	0	0.000650759	0.0010846
Cluster_86	Bacteria	Bacillota	Clostridia	Eubacteriales	Oscillospiraceae	Anaerobacterium	Anaerobacterium_chartisolvens	0.00390456	0	0	0	0.0010846	0	0	0	0	0.000433839	0.000867679	0.0158351	0.000867679	0.00563991	0	0	0	0	0.00498915	0	0	0.000650759	0	0	0.000650759	0	0	0	0.00130152	0	0	0.00130152	0.00281996	0.000433839	0	0	0.000867679	0.00433839	0.0110629	0.00021692	0.00759219	0.00130152
Cluster_639	Bacteria	Bacillota	Clostridia	Eubacteriales	Oscillospiraceae	Anaerobacterium	Anaerobacterium_chartisolvens	0	0	0	0.000867679	0	0	0.000433839	0	0	0.000433839	0.000650759	0.000650759	0.000867679	0.00151844	0.00021692	0	0	0	0	0	0	0	0	0	0.000650759	0.000650759	0	0.000433839	0.000433839	0	0	0	0	0.00021692	0	0	0.00151844	0.000867679	0	0	0	0
Cluster_320	Bacteria	Bacillota	Clostridia	Eubacteriales	Oscillospiraceae	Anaerobacterium	Anaerobacterium_chartisolvens	0	0	0	0	0	0	0	0.000867679	0	0.00021692	0	0	0	0	0	0	0.000650759	0	0	0.00130152	0.00021692	0.000650759	0	0	0	0.000433839	0	0	0	0.000650759	0	0	0.000650759	0.00130152	0.000433839	0.00173536	0	0	0	0	0.0010846	0
Cluster_958	Bacteria	Bacillota	Clostridia	Eubacteriales	Oscillospiraceae	Anaerobacterium	Anaerobacterium_chartisolvens	0.000433839	0	0	0	0.00021692	0	0.00021692	0	0	0.000867679	0	0.000650759	0	0.00021692	0	0.00021692	0	0	0.000650759	0	0	0.000433839	0	0	0	0	0	0	0	0	0	0	0.000433839	0.00021692	0	0	0.000433839	0	0	0	0.000867679	0
Cluster_31	Bacteria	Bacillota	Clostridia	Eubacteriales	Vallitaleaceae	Vallitalea	Vallitalea_pronyensis	0.0151844	0.00021692	0.00238612	0.0021692	0.00954447	0.00368764	0.00607375	0.00260304	0	0.00390456	0.0119306	0.00173536	0	0.00281996	0	0.0101952	0.000650759	0.00281996	0.0114967	0	0.00368764	0.00694143	0	0	0.00021692	0.0010846	0	0.000867679	0.0010846	0	0.00715835	0.00281996	0.0114967	0.0180043	0.00195228	0.00303688	0.00629067	0.0010846	0	0.00715835	0.0132321	0.0010846
Cluster_842	Bacteria	Bacillota	Clostridia	Eubacteriales	Oscillospiraceae	Multi-affiliation	Multi-affiliation	0.00021692	0	0	0	0	0	0.000867679	0	0	0.00021692	0.00130152	0	0	0	0	0.00021692	0	0.000650759	0	0	0	0.000433839	0	0	0	0	0	0.00021692	0.000650759	0	0.00021692	0.000867679	0.00151844	0.000867679	0.000867679	0.000650759	0	0	0	0	0.000867679	0
Cluster_477	Bacteria	Bacillota	Clostridia	Eubacteriales	Oscillospiraceae	Ruminiclostridium	Ruminiclostridium_herbifermentans	0	0	0	0.00021692	0.0010846	0	0	0.00021692	0	0.00021692	0	0.000867679	0.000433839	0	0	0	0	0	0	0	0	0	0.000650759	0	0.00173536	0.000433839	0.000650759	0.00021692	0.000433839	0.00021692	0	0.00021692	0	0.000867679	0	0.000650759	0	0	0.000433839	0	0.000433839	0
Cluster_206	Bacteria	Bacillota	Clostridia	Eubacteriales	Multi-affiliation	Multi-affiliation	Multi-affiliation	0	0	0.00021692	0	0.000433839	0	0.000433839	0	0.00173536	0.000867679	0.00130152	0.00173536	0	0.00195228	0.000433839	0	0	0.00021692	0	0	0	0	0	0	0	0.000650759	0.00021692	0.000433839	0.000650759	0.00260304	0.000433839	0.000867679	0	0	0	0.000433839	0.00021692	0	0.000867679	0	0.00303688	0
Cluster_102	Bacteria	Bacillota	Clostridia	Eubacteriales	Oscillospiraceae	Anaerobacterium	Anaerobacterium_chartisolvens	0.0154013	0.000650759	0	0	0.0145336	0.00021692	0.0021692	0.0145336	0.000650759	0.00390456	0	0.00021692	0	0.00542299	0	0.00281996	0	0.000650759	0.00021692	0	0.00021692	0	0.000433839	0.000867679	0	0.000433839	0.00195228	0.00195228	0.000433839	0	0	0.00130152	0.00477223	0.00368764	0	0	0.00238612	0	0	0.000433839	0.000867679	0
Cluster_165	Bacteria	Bacillota	Clostridia	Eubacteriales	Oscillospiraceae	Multi-affiliation	Multi-affiliation	0.00390456	0	0.00021692	0.00021692	0.000867679	0	0.00173536	0.00173536	0	0.0021692	0	0	0	0.00759219	0.0010846	0.000433839	0	0	0.00021692	0	0	0.00021692	0.000650759	0	0	0.0010846	0.0021692	0.000433839	0.00151844	0	0	0	0.0021692	0.0010846	0	0	0	0.000433839	0.000433839	0	0.00281996	0
Cluster_63	Bacteria	Bacillota	Clostridia	Eubacteriales	Oscillospiraceae	Ruminiclostridium	Multi-affiliation	0.0021692	0	0	0.000867679	0.00455531	0	0	0	0	0.00412148	0.000867679	0.00585683	0	0	0.00151844	0.000433839	0	0	0.00173536	0	0.00151844	0.00195228	0.00455531	0	0.00173536	0.00195228	0	0.00130152	0	0.00260304	0	0.00173536	0.000867679	0.00629067	0	0	0	0.00347072	0.00260304	0	0.00802603	0.00520607
Cluster_2160	Bacteria	Bacillota	Clostridia	Eubacteriales	Oscillospiraceae	Ruminiclostridium	Multi-affiliation	0.00021692	0	0	0	0.000650759	0	0	0	0	0.00021692	0	0	0	0	0	0	0	0	0.00021692	0	0	0.00021692	0	0	0	0	0	0	0	0	0	0	0	0.00021692	0	0	0	0.000650759	0	0	0.00021692	0.000433839
Cluster_133	Bacteria	Bacillota	Clostridia	Eubacteriales	Oscillospiraceae	Ruminiclostridium	Multi-affiliation	0.00021692	0	0	0	0	0	0.00281996	0	0	0	0	0.00347072	0	0.00021692	0.00151844	0.00021692	0	0	0.00021692	0	0	0	0.000650759	0	0	0	0	0	0	0	0	0.00498915	0	0	0	0	0	0.00672451	0.00911063	0	0	0
Cluster_41	Bacteria	Bacillota	Clostridia	Eubacteriales	Unassigned	Natranaerovirga	Natranaerovirga_pectinivora	0.00238612	0.000650759	0.00130152	0.0010846	0.00932755	0	0.00130152	0.0032538	0	0.00390456	0.00238612	0.00780911	0	0.00151844	0	0.00130152	0	0.0010846	0.0032538	0	0.0010846	0.00260304	0.00911063	0	0	0.00130152	0.000650759	0	0.00195228	0	0	0.00281996	0.00151844	0.00281996	0	0.00412148	0	0.00563991	0	0	0.00151844	0.00130152
Cluster_1627	Bacteria	Bacillota	Clostridia	Eubacteriales	Oscillospiraceae	Ruminiclostridium	Ruminiclostridium_cellulolyticum	0	0.000433839	0	0	0.0010846	0	0.000433839	0	0	0	0	0.000650759	0	0.00021692	0	0	0	0	0	0	0	0	0	0	0	0	0	0	0	0	0	0.00021692	0	0.00021692	0	0.00021692	0	0.000867679	0	0	0	0
Cluster_498	Bacteria	Bacillota	Clostridia	Eubacteriales	Unassigned	Natranaerovirga	Natranaerovirga_pectinivora	0	0	0	0.000650759	0.00021692	0	0	0	0	0.00021692	0.00021692	0	0.000433839	0	0.0010846	0.00021692	0	0	0	0	0.000433839	0	0	0	0	0	0	0	0.00021692	0	0	0.00021692	0	0	0	0	0	0.000650759	0.000867679	0	0.00021692	0.00021692
Cluster_649	Bacteria	Bacillota	Clostridia	Eubacteriales	Lachnospiraceae	Hespellia	Hespellia_stercorisuis	0.00021692	0	0	0	0.00021692	0	0	0	0	0	0.000433839	0	0.000433839	0	0.000650759	0	0	0	0	0	0	0	0.00021692	0	0	0	0	0.000650759	0	0	0	0	0.000650759	0	0	0	0.00021692	0	0	0	0	0
Cluster_282	Bacteria	Bacillota	Clostridia	Eubacteriales	Eubacteriaceae	Eubacterium	Eubacterium_coprostanoligenes	0.00195228	0	0	0.00130152	0.00021692	0	0.00347072	0	0.0032538	0.000433839	0	0.00455531	0	0.000867679	0	0	0	0.00303688	0	0	0	0.000867679	0.0010846	0	0	0.0010846	0.000867679	0	0.00780911	0.00542299	0.00151844	0.00021692	0.000867679	0.000650759	0	0	0.00151844	0.000867679	0.000433839	0	0.0021692	0.000433839
Cluster_202	Bacteria	Bacillota	Clostridia	Eubacteriales	Oscillospiraceae	Pygmaiobacter	Pygmaiobacter_massiliensis	0.000433839	0	0.0032538	0	0	0.00195228	0	0	0	0	0.0140998	0.0010846	0.000650759	0	0.00303688	0	0	0	0	0	0.0010846	0.00151844	0.000433839	0.000867679	0.0021692	0.00238612	0	0.0010846	0.00021692	0.00412148	0.000650759	0	0.00021692	0	0	0	0	0.000867679	0.00303688	0	0	0
Cluster_375	Bacteria	Bacillota	Clostridia	Eubacteriales	Oscillospiraceae	Anaerofilum	Anaerofilum_pentosovorans	0	0	0	0	0	0.000650759	0	0	0	0	0	0.0021692	0	0	0.000433839	0	0	0	0	0	0	0.000867679	0.00021692	0	0	0.00130152	0.00021692	0.000433839	0	0	0	0	0	0	0	0.00021692	0.00021692	0.000650759	0.0010846	0	0	0
Cluster_229	Bacteria	Bacillota	Clostridia	Eubacteriales	Oscillospiraceae	Fournierella	Fournierella_massiliensis	0.00303688	0	0.000650759	0	0.00021692	0.000433839	0.00021692	0	0	0.000867679	0	0.00455531	0	0	0	0.000433839	0	0.00021692	0.00238612	0	0	0.00151844	0	0.000433839	0	0	0	0.00260304	0	0.00368764	0	0.000433839	0	0	0	0	0	0.000433839	0.000433839	0	0.00021692	0
Cluster_57	Bacteria	Bacillota	Clostridia	Eubacteriales	Oscillospiraceae	Fournierella	Fournierella_massiliensis	0.0164859	0.00151844	0.00433839	0.000433839	0.0010846	0	0.00260304	0	0	0	0	0.00195228	0	0.00824295	0.00130152	0.000867679	0	0.0104121	0.00694143	0	0	0.00021692	0	0.000433839	0.00368764	0	0	0.000867679	0.000433839	0	0	0.000433839	0.00151844	0.00195228	0.00151844	0	0.010846	0.00802603	0.0104121	0.000650759	0	0
Cluster_351	Bacteria	Bacillota	Clostridia	Eubacteriales	Unassigned	Gemmiger	Gemmiger_gallinarum	0.00238612	0.000433839	0.000433839	0.00021692	0	0	0.00021692	0	0	0	0	0	0	0.00151844	0	0.00021692	0	0.00130152	0.00238612	0	0	0.00021692	0	0	0.000867679	0	0	0.000650759	0	0	0	0.00021692	0.0010846	0.0010846	0	0	0.000867679	0.00130152	0.000650759	0.00021692	0	0
Cluster_187	Bacteria	Bacillota	Clostridia	Eubacteriales	Oscillospiraceae	Fournierella	Fournierella_massiliensis	0.00238612	0.00130152	0.00368764	0.00195228	0.0010846	0.000433839	0.00130152	0.00238612	0	0.00303688	0	0.00173536	0	0	0.00498915	0.00260304	0	0.00173536	0.00151844	0	0	0.000867679	0	0.00303688	0.00130152	0.000433839	0.000650759	0.0010846	0	0.00802603	0.000650759	0.00021692	0	0	0	0.00238612	0	0.00130152	0.000650759	0	0	0.000650759
Cluster_608	Bacteria	Bacillota	Clostridia	Eubacteriales	Oscillospiraceae	Faecalibacterium	Multi-affiliation	0.000650759	0	0.000650759	0.000867679	0.00151844	0.00021692	0	0.000867679	0	0.0010846	0	0.000433839	0	0.000650759	0.00130152	0.000867679	0.00021692	0	0.0010846	0.000433839	0	0	0	0.00021692	0	0	0	0	0	0	0	0.000867679	0.00021692	0.0010846	0.00173536	0.00021692	0	0.000433839	0.00021692	0.000650759	0.00238612	0
Cluster_1298	Bacteria	Bacillota	Clostridia	Eubacteriales	Oscillospiraceae	Faecalibacterium	Multi-affiliation	0.000867679	0	0	0	0	0	0.000433839	0.000433839	0.00021692	0	0	0	0	0	0.000433839	0	0.000433839	0	0	0	0	0	0	0.00021692	0	0.000650759	0	0	0	0.00021692	0.00130152	0	0	0	0	0	0.000867679	0.00021692	0	0	0	0
Cluster_677	Bacteria	Bacillota	Clostridia	Eubacteriales	Oscillospiraceae	Faecalibacterium	Multi-affiliation	0.00130152	0	0.00021692	0	0.0010846	0.000650759	0.000650759	0.00021692	0	0.000433839	0	0	0	0.0032538	0.00021692	0.00281996	0	0.00021692	0.000433839	0.000867679	0.000650759	0.00021692	0	0.00021692	0	0.00021692	0	0	0	0.00021692	0	0.0021692	0.000650759	0.00151844	0.000867679	0	0	0.0010846	0.00173536	0	0.0021692	0
Cluster_681	Bacteria	Bacillota	Clostridia	Eubacteriales	Oscillospiraceae	Faecalibacterium	Multi-affiliation	0	0	0	0.00021692	0	0	0.000650759	0	0.000650759	0	0.000433839	0	0	0	0.000433839	0	0	0	0.00021692	0	0	0.000650759	0	0.0010846	0.000867679	0	0	0.000433839	0	0.00130152	0.00021692	0	0.00021692	0	0.00021692	0	0.000867679	0	0	0.00130152	0	0
Cluster_1061	Bacteria	Bacillota	Clostridia	Eubacteriales	Oscillospiraceae	Faecalibacterium	Multi-affiliation	0	0	0	0.000433839	0	0	0	0	0	0	0	0	0	0	0	0	0	0	0	0	0	0.00021692	0.000867679	0	0	0.000433839	0	0	0	0	0.00021692	0	0	0	0	0	0	0.00021692	0.000433839	0	0	0
Cluster_1	Bacteria	Bacillota	Clostridia	Eubacteriales	Oscillospiraceae	Faecalibacterium	Faecalibacterium_prausnitzii	0.309978	0.148807	0.215401	0.291757	0.481128	0.365727	0.0941432	0.206508	0.0657267	0.39154	0.000433839	0.152061	0.0396963	0.242082	0.314751	0.281996	0.0531453	0.243167	0.281779	0.323644	0.258568	0.141649	0.102169	0.265727	0.209328	0.172017	0.09718	0.0984816	0.013449	0.0505423	0.0236443	0.264642	0.201518	0.355748	0.0889371	0.230152	0.0284165	0.262907	0.257918	0.078308	0.381779	0.237093
Cluster_271	Bacteria	Bacillota	Clostridia	Eubacteriales	Oscillospiraceae	Faecalibacterium	Faecalibacterium_prausnitzii	0	0	0.00021692	0	0	0	0.0021692	0.000433839	0.00390456	0.00021692	0.0021692	0	0	0	0.000867679	0	0.00151844	0.0010846	0.00021692	0	0	0.00195228	0	0.000867679	0	0.00281996	0.00173536	0.000650759	0.00173536	0.0032538	0.00347072	0	0.000433839	0	0.000433839	0.000650759	0.00130152	0.000433839	0	0.00173536	0	0.00021692
Cluster_236	Bacteria	Bacillota	Clostridia	Eubacteriales	Oscillospiraceae	Faecalibacterium	Faecalibacterium_prausnitzii	0.00303688	0.0010846	0.0010846	0.00238612	0.00455531	0.0032538	0.00130152	0.00347072	0.0021692	0.00260304	0	0.00238612	0.00021692	0.0021692	0.00173536	0.00238612	0.000650759	0.00281996	0.00238612	0.00303688	0.00195228	0.0021692	0.0010846	0.00715835	0.00021692	0.000433839	0	0.00173536	0.000650759	0.0010846	0.000650759	0.00412148	0.00195228	0.00238612	0.00347072	0.00238612	0.0010846	0.00238612	0.00130152	0.000867679	0.00347072	0.0032538
Cluster_220	Bacteria	Bacillota	Clostridia	Eubacteriales	Oscillospiraceae	Faecalibacterium	Faecalibacterium_prausnitzii	0.000433839	0.0010846	0	0.000650759	0	0	0.00238612	0	0.00368764	0.00021692	0.0010846	0.00021692	0.000650759	0	0.000433839	0	0.000650759	0.00195228	0	0	0.00021692	0.000650759	0.000433839	0.000433839	0.0010846	0.000650759	0.00303688	0.0010846	0.00151844	0.00303688	0.00650759	0	0.000433839	0	0.000433839	0.000650759	0.00715835	0.0010846	0	0.00368764	0	0.000650759
Cluster_170	Bacteria	Bacillota	Clostridia	Eubacteriales	Oscillospiraceae	Faecalibacterium	Faecalibacterium_prausnitzii	0.00281996	0.000433839	0.00130152	0.00151844	0.00347072	0.00281996	0.0010846	0.00303688	0.00238612	0.00260304	0	0.00195228	0.000650759	0.00281996	0.00347072	0.00281996	0.000650759	0.0032538	0.0032538	0.00151844	0.0021692	0.00238612	0.000650759	0.00802603	0.00195228	0.000433839	0.0010846	0.00412148	0.000433839	0.0010846	0.000650759	0.00477223	0.00368764	0.00281996	0.00173536	0.00390456	0	0.000867679	0.0032538	0.00021692	0.0021692	0.000650759
Cluster_2631	Bacteria	Bacillota	Clostridia	Eubacteriales	Oscillospiraceae	Faecalibacterium	Faecalibacterium_prausnitzii	0	0	0.000433839	0.00021692	0.000433839	0	0	0	0	0	0	0	0	0	0	0.000867679	0	0.000433839	0.000433839	0	0	0.000433839	0	0.000433839	0	0	0	0	0	0	0	0.000433839	0	0	0	0.000433839	0.00021692	0	0	0	0.000650759	0
Cluster_355	Bacteria	Bacillota	Clostridia	Eubacteriales	Oscillospiraceae	Faecalibacterium	Faecalibacterium_prausnitzii	0	0.00021692	0.00173536	0.00021692	0.00151844	0.00173536	0.000650759	0.000650759	0	0	0	0.000433839	0	0.000867679	0.000650759	0.00130152	0.000433839	0.00195228	0.0010846	0	0.00173536	0.00151844	0	0.00151844	0.000433839	0.00151844	0.00021692	0.00021692	0.00021692	0.00021692	0	0.00303688	0.0010846	0.00238612	0.00021692	0.000433839	0	0.00021692	0.00368764	0	0.00238612	0.00173536
Cluster_785	Bacteria	Bacillota	Clostridia	Eubacteriales	Oscillospiraceae	Faecalibacterium	Faecalibacterium_prausnitzii	0	0	0	0	0	0	0.000650759	0	0.000650759	0	0.00021692	0	0.00021692	0	0	0	0	0	0	0	0	0.00021692	0	0.000867679	0	0.000433839	0.000867679	0.00021692	0.00021692	0.00151844	0.000867679	0	0	0	0	0.000650759	0	0.00021692	0	0	0	0
Cluster_427	Bacteria	Bacillota	Clostridia	Eubacteriales	Oscillospiraceae	Faecalibacterium	Faecalibacterium_prausnitzii	0.000650759	0	0.000433839	0	0.00195228	0.0010846	0.00021692	0.000867679	0	0	0	0.000433839	0	0.000650759	0	0.0010846	0.000867679	0.000867679	0.00021692	0.00021692	0.00021692	0.000433839	0.00021692	0.00021692	0.000433839	0	0.00021692	0.000433839	0.00021692	0	0	0	0.000433839	0.00021692	0	0.000650759	0	0	0.00021692	0	0.00021692	0.000867679
Cluster_883	Bacteria	Bacillota	Clostridia	Eubacteriales	Oscillospiraceae	Faecalibacterium	Faecalibacterium_prausnitzii	0.00151844	0	0	0.00021692	0.00021692	0	0	0.00021692	0	0.00130152	0	0	0	0.000650759	0.00021692	0	0	0	0.000867679	0.00021692	0	0	0	0.00021692	0	0.000433839	0.000650759	0	0	0	0	0	0	0.00021692	0.000650759	0.0010846	0	0.0010846	0.000433839	0	0	0
Cluster_1045	Bacteria	Bacillota	Clostridia	Eubacteriales	Oscillospiraceae	Faecalibacterium	Faecalibacterium_prausnitzii	0	0.00021692	0	0	0	0	0.00021692	0	0	0	0	0	0	0	0	0	0	0	0	0	0	0.00021692	0	0	0	0.00021692	0.00021692	0	0	0	0	0	0.00021692	0	0	0	0	0.00021692	0	0	0	0
Cluster_1946	Bacteria	Bacillota	Clostridia	Eubacteriales	Oscillospiraceae	Faecalibacterium	Faecalibacterium_prausnitzii	0.00021692	0	0.000650759	0	0.00130152	0	0	0	0	0.00151844	0	0.00021692	0	0.000650759	0	0.00021692	0	0	0	0	0	0.00021692	0	0	0	0.000433839	0	0	0	0.00021692	0	0.000433839	0	0.000650759	0.00021692	0.000433839	0	0.00021692	0.000867679	0.00021692	0	0
Cluster_323	Bacteria	Bacillota	Clostridia	Eubacteriales	Oscillospiraceae	Faecalibacterium	Faecalibacterium_prausnitzii	0	0.000650759	0.000433839	0.00021692	0.00151844	0	0.000433839	0	0	0.000650759	0	0	0	0.00021692	0.00021692	0	0.00151844	0.000867679	0.00195228	0.000433839	0.000433839	0.000433839	0.000867679	0.000433839	0	0.00021692	0.000433839	0.000433839	0	0.00021692	0.000433839	0.000867679	0.000650759	0.0010846	0.00021692	0	0.00021692	0	0.00021692	0.000433839	0.000867679	0.000433839
Cluster_364	Bacteria	Bacillota	Clostridia	Eubacteriales	Oscillospiraceae	Faecalibacterium	Faecalibacterium_prausnitzii	0	0	0	0	0	0	0.00021692	0	0.000433839	0	0	0	0.000867679	0	0	0	0	0	0	0	0	0	0.000650759	0	0	0.00021692	0.000650759	0	0.00021692	0.00021692	0.00021692	0	0.00021692	0	0	0	0.000650759	0.00021692	0	0.000433839	0	0
Cluster_1365	Bacteria	Bacillota	Clostridia	Eubacteriales	Oscillospiraceae	Faecalibacterium	Faecalibacterium_prausnitzii	0	0	0	0	0	0	0.00173536	0	0.00021692	0	0.00021692	0	0	0	0	0	0	0	0	0	0	0.00021692	0	0	0	0.000433839	0	0.00021692	0	0	0	0	0	0	0	0	0	0.0010846	0	0.000650759	0	0
Cluster_249	Bacteria	Bacillota	Clostridia	Eubacteriales	Oscillospiraceae	Faecalibacterium	Faecalibacterium_prausnitzii	0	0.00151844	0	0.000867679	0.00021692	0	0.000433839	0	0.00173536	0.00021692	0.0010846	0	0.000433839	0	0.00021692	0	0.000433839	0.0010846	0	0	0	0.000433839	0.0010846	0.000433839	0	0.00021692	0.00303688	0.000867679	0.000433839	0.00347072	0.00347072	0	0.000433839	0	0	0.000433839	0.00281996	0.00173536	0	0.000867679	0	0.00021692
Cluster_1600	Bacteria	Bacillota	Clostridia	Eubacteriales	Oscillospiraceae	Faecalibacterium	Faecalibacterium_prausnitzii	0	0	0	0	0	0	0.00021692	0	0.000433839	0	0	0	0.000433839	0	0	0	0.00021692	0	0	0	0	0	0.000650759	0	0.000433839	0.000433839	0	0.00021692	0	0.00130152	0.0010846	0	0	0	0	0	0	0	0	0	0	0
Cluster_823	Bacteria	Bacillota	Clostridia	Eubacteriales	Oscillospiraceae	Faecalibacterium	Faecalibacterium_prausnitzii	0	0.00021692	0	0	0	0	0.000433839	0	0.00021692	0	0.00151844	0	0.00021692	0	0	0	0	0	0	0	0	0	0	0	0.00021692	0	0	0	0	0	0.000433839	0	0.00021692	0	0	0	0	0.000867679	0	0.0010846	0	0
Cluster_224	Bacteria	Bacillota	Clostridia	Eubacteriales	Oscillospiraceae	Faecalibacterium	Faecalibacterium_prausnitzii	0.0010846	0.00173536	0.000433839	0.0010846	0.000650759	0.000867679	0.000433839	0.00195228	0.000433839	0.00173536	0	0.000867679	0	0.000433839	0.00368764	0.00021692	0.0021692	0.00347072	0.00130152	0.00130152	0.0010846	0.000650759	0.0010846	0.00151844	0.0021692	0.000650759	0.0010846	0.00021692	0	0	0	0.00195228	0.00130152	0.000650759	0.00151844	0.000650759	0.000867679	0.0010846	0.00281996	0.00021692	0.000433839	0.00173536
Cluster_746	Bacteria	Bacillota	Clostridia	Eubacteriales	Oscillospiraceae	Faecalibacterium	Faecalibacterium_prausnitzii	0.000867679	0.00130152	0.000867679	0	0.000433839	0	0	0.00021692	0.000433839	0	0	0.000433839	0.00021692	0.000867679	0.000650759	0	0.00021692	0.00021692	0.000650759	0	0.00130152	0.000433839	0.00130152	0.000433839	0	0.00021692	0.000867679	0.00021692	0	0	0.00021692	0	0.00021692	0.00021692	0	0	0.00021692	0.0021692	0.000433839	0.000433839	0.000433839	0
Cluster_805	Bacteria	Bacillota	Clostridia	Eubacteriales	Oscillospiraceae	Faecalibacterium	Faecalibacterium_prausnitzii	0	0.000433839	0	0.00021692	0	0	0.000433839	0	0	0.000433839	0	0	0	0.00021692	0.000433839	0	0	0.00021692	0.00021692	0.000650759	0.000433839	0	0	0.000433839	0	0	0	0	0.000433839	0	0.000433839	0	0	0.00130152	0.00021692	0.00021692	0	0	0	0	0	0.000650759
Cluster_1039	Bacteria	Bacillota	Clostridia	Eubacteriales	Oscillospiraceae	Faecalibacterium	Faecalibacterium_prausnitzii	0	0	0	0	0	0	0.00021692	0	0	0	0	0	0	0	0	0	0	0	0	0	0	0.00021692	0	0	0	0	0.000433839	0	0	0	0	0	0	0	0	0	0	0	0.00021692	0	0	0
Cluster_766	Bacteria	Bacillota	Clostridia	Eubacteriales	Oscillospiraceae	Faecalibacterium	Faecalibacterium_prausnitzii	0	0.000650759	0	0	0	0	0	0	0	0	0	0	0	0	0	0	0	0	0	0	0	0	0	0	0	0	0	0	0	0	0	0	0	0	0	0	0	0	0	0	0	0
Cluster_850	Bacteria	Bacillota	Clostridia	Eubacteriales	Oscillospiraceae	Faecalibacterium	Faecalibacterium_prausnitzii	0.00021692	0.0010846	0.00021692	0	0.000433839	0.000867679	0	0.000433839	0	0	0	0	0	0.00021692	0	0	0	0.000433839	0.000433839	0	0.00151844	0	0	0	0	0	0.00021692	0	0	0	0	0	0	0.000433839	0.00021692	0.00021692	0	0	0.00021692	0	0	0
Cluster_670	Bacteria	Bacillota	Clostridia	Eubacteriales	Oscillospiraceae	Faecalibacterium	Faecalibacterium_prausnitzii	0.00021692	0.00021692	0	0.000433839	0.00021692	0.00021692	0	0	0.000867679	0.0010846	0	0	0.000433839	0	0	0.00151844	0	0.000650759	0.000867679	0.000433839	0.00260304	0.000650759	0.00021692	0.000650759	0.00173536	0.000433839	0.00021692	0.000650759	0	0	0	0.00130152	0.000867679	0.00021692	0.000867679	0.000867679	0	0	0.000433839	0	0.000433839	0.000867679
Cluster_1172	Bacteria	Bacillota	Clostridia	Eubacteriales	Oscillospiraceae	Faecalibacterium	Faecalibacterium_prausnitzii	0	0.000650759	0	0.00021692	0	0	0	0	0.00021692	0.0010846	0	0	0	0.000650759	0	0.000867679	0	0.000433839	0.000650759	0.00021692	0.000433839	0.00021692	0	0	0.0010846	0	0	0	0	0	0	0.000433839	0.00021692	0.000867679	0.00130152	0	0	0	0.00021692	0.00021692	0	0.00021692
Cluster_1253	Bacteria	Bacillota	Clostridia	Eubacteriales	Oscillospiraceae	Faecalibacterium	Faecalibacterium_prausnitzii	0.000867679	0	0	0.00021692	0.000433839	0.000433839	0	0.000867679	0	0.000867679	0	0	0	0	0.00151844	0	0	0	0.000650759	0.000433839	0.00021692	0	0	0	0	0	0	0.00021692	0	0	0	0.000650759	0.000433839	0.00130152	0.000650759	0.00021692	0	0.000867679	0	0.00021692	0.00021692	0
Cluster_72	Bacteria	Bacillota	Clostridia	Eubacteriales	Oscillospiraceae	Faecalibacterium	Faecalibacterium_prausnitzii	0	0.00477223	0	0.00303688	0.000433839	0	0.00585683	0.0010846	0.00130152	0.000433839	0.00347072	0.00260304	0.00151844	0	0.00173536	0	0.00021692	0.00151844	0.00021692	0	0.00130152	0.00455531	0	0.000650759	0.00455531	0.00477223	0.000433839	0.00542299	0.0032538	0.0143167	0.00477223	0	0.0032538	0	0.000867679	0.00238612	0.00520607	0.00542299	0.00195228	0.0021692	0	0.00281996
Cluster_60	Bacteria	Bacillota	Clostridia	Eubacteriales	Oscillospiraceae	Faecalibacterium	Faecalibacterium_prausnitzii	0.0121475	0.00824295	0.0140998	0.0123644	0.00629067	0.00585683	0.00303688	0.0121475	0.00021692	0.00650759	0	0.00412148	0.00151844	0.0154013	0.0110629	0.0186551	0.000433839	0.00780911	0.0151844	0.00173536	0.00824295	0.00498915	0.00368764	0.00477223	0.0127983	0.00390456	0.00130152	0.00542299	0.00021692	0.00585683	0	0.00932755	0.00759219	0.0114967	0.00498915	0.00672451	0.0021692	0.00954447	0.0127983	0.00151844	0.00477223	0.00911063
Cluster_640	Bacteria	Bacillota	Clostridia	Eubacteriales	Oscillospiraceae	Faecalibacterium	Multi-affiliation	0	0	0.000433839	0	0	0	0.00021692	0	0	0	0	0	0	0	0	0	0	0	0	0	0.000433839	0.0010846	0	0.00021692	0.00021692	0	0	0.000433839	0	0	0.00021692	0	0.00021692	0	0	0	0.000650759	0.00021692	0	0	0	0
Cluster_870	Bacteria	Bacillota	Clostridia	Eubacteriales	Oscillospiraceae	Faecalibacterium	Multi-affiliation	0.000650759	0	0.00390456	0.000867679	0	0.000433839	0.000650759	0	0	0	0	0	0	0.000867679	0	0.00238612	0	0	0.000650759	0	0.000867679	0	0	0	0.00021692	0	0	0.00021692	0	0	0	0.00021692	0.000433839	0.000867679	0	0	0	0	0	0	0.0010846	0.00173536
Cluster_638	Bacteria	Bacillota	Clostridia	Eubacteriales	Oscillospiraceae	Faecalibacterium	Faecalibacterium_hattorii	0.000433839	0.000650759	0.00021692	0.00021692	0.00021692	0.00021692	0.000433839	0.0010846	0	0.000650759	0	0	0	0.00021692	0.000650759	0.00130152	0	0	0.000433839	0	0	0.000433839	0.000650759	0.00021692	0	0.000433839	0	0.000650759	0	0.000433839	0	0.000867679	0	0	0	0.000867679	0	0	0.00130152	0	0	0
Cluster_673	Bacteria	Bacillota	Clostridia	Eubacteriales	Oscillospiraceae	Faecalibacterium	Faecalibacterium_duncaniae	0.000433839	0.000650759	0.000433839	0.00281996	0.00021692	0	0.0010846	0.00021692	0	0	0	0	0	0.000867679	0	0.00021692	0	0	0.000867679	0	0.0010846	0	0	0.00021692	0.000650759	0	0	0	0	0	0	0.000650759	0.0010846	0.000867679	0	0.00021692	0	0	0	0	0.00130152	0.000867679
Cluster_981	Bacteria	Bacillota	Clostridia	Eubacteriales	Oscillospiraceae	Faecalibacterium	Faecalibacterium_hattorii	0	0.00021692	0	0.00021692	0	0	0	0	0	0	0	0	0	0	0.000433839	0	0	0	0	0	0	0.00021692	0.000433839	0	0.000433839	0	0	0.00021692	0.000433839	0.00173536	0	0	0	0	0.000433839	0	0	0.00021692	0	0	0	0
Cluster_598	Bacteria	Bacillota	Clostridia	Eubacteriales	Oscillospiraceae	Faecalibacterium	Faecalibacterium_hattorii	0.0010846	0	0.0010846	0	0.00021692	0.00021692	0	0.00173536	0.000433839	0.0010846	0	0.000650759	0.00021692	0	0.000650759	0	0	0	0.000433839	0	0	0.00130152	0.00021692	0	0	0.000650759	0	0	0	0.00021692	0	0	0	0	0.00195228	0.000867679	0	0	0.000433839	0	0	0
Cluster_1220	Bacteria	Bacillota	Clostridia	Eubacteriales	Oscillospiraceae	Faecalibacterium	Faecalibacterium_prausnitzii	0	0	0	0.000433839	0	0	0.00130152	0	0.000650759	0	0.000650759	0	0.000650759	0	0	0	0.000433839	0	0	0	0.00021692	0.00021692	0	0.000867679	0	0.00021692	0.00021692	0.00021692	0	0.000650759	0.000867679	0	0	0	0	0	0	0.00021692	0	0	0	0
Cluster_809	Bacteria	Bacillota	Clostridia	Eubacteriales	Oscillospiraceae	Faecalibacterium	Faecalibacterium_prausnitzii	0.00260304	0.000433839	0.00021692	0.000650759	0.000650759	0.0010846	0.000433839	0.00021692	0	0.000433839	0	0.000650759	0	0.000433839	0.00021692	0.000867679	0.00021692	0	0.00130152	0.000433839	0	0.000433839	0.000433839	0	0.000433839	0.000650759	0	0.00021692	0	0.000650759	0	0.000867679	0.00021692	0.000867679	0.00021692	0.00130152	0	0.000433839	0.00021692	0.000433839	0.000433839	0.000650759
Cluster_1420	Bacteria	Bacillota	Clostridia	Eubacteriales	Oscillospiraceae	Faecalibacterium	Faecalibacterium_prausnitzii	0	0	0.00021692	0	0.000650759	0	0	0.000433839	0	0	0	0	0	0.00021692	0	0	0	0	0	0.000433839	0.00021692	0	0	0	0	0	0	0	0	0	0	0	0.000650759	0.0010846	0.000650759	0	0	0	0	0	0.000433839	0.000433839
Cluster_1656	Bacteria	Bacillota	Clostridia	Eubacteriales	Oscillospiraceae	Faecalibacterium	Faecalibacterium_prausnitzii	0.000650759	0	0.00021692	0	0.000433839	0.000433839	0	0.000650759	0	0	0	0.000433839	0	0.000433839	0.00021692	0.000650759	0	0.000433839	0.000650759	0	0.000650759	0	0	0.000650759	0.000650759	0.00021692	0	0.000433839	0	0	0	0.000433839	0.00021692	0.00021692	0	0.00021692	0	0.000867679	0	0.000433839	0	0.00021692
Cluster_521	Bacteria	Bacillota	Clostridia	Eubacteriales	Oscillospiraceae	Faecalibacterium	Faecalibacterium_prausnitzii	0	0	0	0.00021692	0	0	0.00021692	0	0.00021692	0	0.000650759	0	0	0	0	0	0	0	0	0	0	0	0	0	0	0	0	0.000433839	0	0.0021692	0.00021692	0.00021692	0.000433839	0	0	0	0	0	0	0.0010846	0	0
Cluster_719	Bacteria	Bacillota	Clostridia	Eubacteriales	Oscillospiraceae	Faecalibacterium	Faecalibacterium_prausnitzii	0	0	0	0	0	0	0.000867679	0	0.000433839	0	0.000433839	0	0	0	0	0	0	0.000433839	0	0	0	0	0	0	0.000433839	0	0	0.000433839	0.00021692	0	0	0	0	0	0	0	0.000433839	0.000433839	0	0	0	0
Cluster_1567	Bacteria	Bacillota	Clostridia	Eubacteriales	Oscillospiraceae	Faecalibacterium	Faecalibacterium_prausnitzii	0	0	0	0.00021692	0.000433839	0	0.000433839	0	0	0.000433839	0	0.00021692	0	0	0.000650759	0.000650759	0	0.000650759	0.000867679	0.00021692	0.000650759	0	0.00021692	0.00021692	0.00021692	0.000433839	0.00021692	0.00130152	0	0.000650759	0.00021692	0.00021692	0	0.000433839	0	0	0.00021692	0	0	0	0	0.0010846
Cluster_2	Bacteria	Bacillota	Clostridia	Eubacteriales	Oscillospiraceae	Faecalibacterium	Faecalibacterium_prausnitzii	0.0225597	0.0579176	0.00694143	0.0574837	0.00303688	0.00520607	0.163124	0.0117137	0.182646	0.032321	0.0835141	0.0208243	0.0440347	0.000433839	0.0368764	0.00130152	0.0446855	0.0505423	0.00238612	0	0.0347072	0.131453	0.0457701	0.0472885	0.0898048	0.171584	0.193492	0.181562	0.0726681	0.180694	0.369197	0.00477223	0.0800434	0.00238612	0.0143167	0.0646421	0.0937093	0.180043	0.0338395	0.171584	0	0.0817787
Cluster_1167	Bacteria	Bacillota	Clostridia	Eubacteriales	Oscillospiraceae	Faecalibacterium	Faecalibacterium_prausnitzii	0.00021692	0	0	0	0	0	0	0	0	0	0	0	0	0	0	0	0	0	0	0	0	0	0	0	0	0	0	0.000650759	0	0.00021692	0.000650759	0	0.00021692	0	0	0	0.000433839	0.000433839	0	0	0	0
Cluster_1324	Bacteria	Bacillota	Clostridia	Eubacteriales	Oscillospiraceae	Faecalibacterium	Multi-affiliation	0.00021692	0	0	0	0	0	0.00151844	0	0	0	0	0	0	0	0	0	0	0.00021692	0	0	0	0	0	0	0.00021692	0	0.00021692	0.000433839	0	0.0010846	0	0	0.000650759	0	0.000433839	0	0.000650759	0.000433839	0	0	0	0
Cluster_1494	Bacteria	Bacillota	Clostridia	Eubacteriales	Oscillospiraceae	Faecalibacterium	Multi-affiliation	0.00130152	0.000650759	0.000433839	0	0.000433839	0.000650759	0.000433839	0	0	0.000433839	0	0.000433839	0	0	0.000433839	0.000433839	0	0.00021692	0.00021692	0.000867679	0.00021692	0.000650759	0	0.00130152	0	0.00021692	0.000433839	0.000433839	0	0	0	0	0	0.000433839	0	0	0	0.00130152	0.000867679	0.00021692	0.000433839	0.000867679
Cluster_824	Bacteria	Bacillota	Clostridia	Eubacteriales	Oscillospiraceae	Faecalibacterium	Faecalibacterium_prausnitzii	0.00021692	0.000433839	0	0.0010846	0.00021692	0	0	0.00021692	0	0.000650759	0	0	0	0.000650759	0	0	0.000433839	0	0.00368764	0.000867679	0.000650759	0.00021692	0.00021692	0.000650759	0.000433839	0	0	0	0.000433839	0	0	0	0	0.000650759	0.000867679	0.00021692	0	0	0.00021692	0.000433839	0.000433839	0.0010846
Cluster_627	Bacteria	Bacillota	Clostridia	Eubacteriales	Oscillospiraceae	Faecalibacterium	Multi-affiliation	0.000650759	0	0	0	0	0	0	0.000433839	0	0.000650759	0	0	0	0	0.00021692	0	0	0	0.000433839	0.00021692	0.00021692	0	0	0	0.00021692	0	0	0.00021692	0.00021692	0	0.000433839	0.000650759	0.000867679	0	0	0	0.000433839	0	0.000650759	0	0	0.00130152
Cluster_1120	Bacteria	Bacillota	Clostridia	Eubacteriales	Oscillospiraceae	Faecalibacterium	Multi-affiliation	0	0	0	0	0	0	0.0010846	0	0	0	0	0	0.00021692	0	0	0	0	0	0	0	0	0	0	0	0	0	0	0.000433839	0	0.000650759	0.000650759	0	0	0	0.000433839	0	0.000433839	0	0	0	0	0
Cluster_2140	Bacteria	Bacillota	Clostridia	Eubacteriales	Oscillospiraceae	Faecalibacterium	Multi-affiliation	0.000433839	0	0	0	0.00021692	0	0.00021692	0.000433839	0.000433839	0.000867679	0	0.00021692	0	0.000867679	0.00021692	0.000433839	0	0	0	0	0	0	0	0	0	0.000433839	0.000650759	0	0	0	0.00021692	0	0	0	0	0.00021692	0.00021692	0	0	0	0.000433839	0.000433839
Cluster_1408	Bacteria	Bacillota	Clostridia	Eubacteriales	Oscillospiraceae	Faecalibacterium	Faecalibacterium_prausnitzii	0.000433839	0	0.0010846	0	0.00021692	0.000433839	0	0	0	0.00021692	0	0.00195228	0	0	0.00151844	0.000867679	0	0	0.00195228	0	0	0.00021692	0	0.00021692	0	0.00021692	0	0.00021692	0	0	0	0.00021692	0	0	0	0.000433839	0	0	0.00021692	0	0	0
Cluster_1968	Bacteria	Bacillota	Clostridia	Eubacteriales	Oscillospiraceae	Faecalibacterium	Faecalibacterium_prausnitzii	0	0	0	0	0	0	0.00021692	0	0	0	0	0	0	0	0	0	0	0	0	0	0.000433839	0	0	0	0	0	0.000433839	0.000650759	0	0.00151844	0.000650759	0	0	0	0.000433839	0	0	0	0	0.00151844	0	0
Cluster_602	Bacteria	Bacillota	Clostridia	Eubacteriales	Oscillospiraceae	Faecalibacterium	Faecalibacterium_prausnitzii	0.000867679	0.00021692	0.0010846	0.000867679	0.000650759	0.00151844	0.00021692	0.000650759	0.000433839	0.00195228	0	0.0010846	0.000650759	0.000650759	0.000650759	0	0	0.00130152	0.0021692	0.000433839	0.000433839	0.000867679	0	0	0.000650759	0.000867679	0	0.000433839	0	0.00021692	0	0.000867679	0.000433839	0.000867679	0.000867679	0.00021692	0	0.000650759	0.00021692	0	0.00195228	0.00130152
Cluster_754	Bacteria	Bacillota	Clostridia	Eubacteriales	Oscillospiraceae	Faecalibacterium	Faecalibacterium_prausnitzii	0	0	0	0.000650759	0	0	0.00021692	0	0.00021692	0	0	0	0	0	0.000433839	0	0.000650759	0	0	0	0	0	0.00173536	0.0010846	0	0	0.00151844	0.0010846	0.000433839	0.000867679	0.000867679	0	0	0	0	0.0010846	0	0	0	0.00021692	0	0.000433839
Cluster_507	Bacteria	Bacillota	Clostridia	Eubacteriales	Oscillospiraceae	Faecalibacterium	Faecalibacterium_gallinarum	0.000867679	0	0	0	0.000650759	0.000650759	0.000650759	0.000867679	0	0.0010846	0	0.00021692	0	0	0.00151844	0.000867679	0	0.00021692	0.00021692	0	0	0.00151844	0	0.00021692	0.00021692	0.00021692	0.000433839	0.00021692	0.00021692	0.00021692	0.000433839	0.000433839	0.00021692	0.000433839	0	0.00130152	0.000433839	0.000867679	0.000433839	0.000650759	0	0
Cluster_340	Bacteria	Bacillota	Clostridia	Eubacteriales	Oscillospiraceae	Anaerofilum	Anaerofilum_pentosovorans	0.00130152	0.00130152	0	0.00021692	0.000433839	0.00021692	0.00130152	0.00021692	0.000650759	0.000433839	0	0	0	0	0.000433839	0.00021692	0	0.000650759	0.0021692	0.0010846	0	0.0010846	0	0.00021692	0	0.00021692	0.000433839	0.000867679	0.000867679	0.000650759	0.000433839	0.00021692	0.000650759	0.00130152	0.00021692	0.000433839	0.000433839	0.000650759	0	0	0.00130152	0
Cluster_2404	Bacteria	Bacillota	Clostridia	Eubacteriales	Oscillospiraceae	Faecalibacterium	Faecalibacterium_prausnitzii	0.000650759	0	0	0.000650759	0.00021692	0	0	0	0.000433839	0.000433839	0	0	0	0	0	0	0	0.00021692	0	0	0	0.000433839	0	0	0	0.000433839	0	0	0	0	0	0	0	0.000650759	0	0.000433839	0	0	0.00021692	0.000433839	0.00021692	0.00021692
Cluster_1037	Bacteria	Bacillota	Clostridia	Eubacteriales	Oscillospiraceae	Faecalibacterium	Faecalibacterium_prausnitzii	0	0	0	0	0	0	0	0	0	0.000433839	0.00021692	0.00021692	0	0	0.00021692	0.00021692	0	0	0	0	0	0.00021692	0	0.00021692	0	0.00021692	0	0	0	0	0	0	0	0	0	0	0	0.000650759	0	0	0	0.000433839
Cluster_567	Bacteria	Bacillota	Clostridia	Eubacteriales	Oscillospiraceae	Faecalibacterium	Multi-affiliation	0	0	0	0.00021692	0.000867679	0.000650759	0.00021692	0.000433839	0	0.000650759	0	0.000433839	0	0.00021692	0.00021692	0	0	0	0.0010846	0.00021692	0	0.00130152	0.00021692	0.000867679	0	0.000650759	0.00021692	0.000433839	0	0	0.000433839	0	0.0010846	0.000650759	0.000650759	0.000433839	0	0.000433839	0.0021692	0	0.000433839	0
Cluster_505	Bacteria	Bacillota	Clostridia	Eubacteriales	Oscillospiraceae	Faecalibacterium	Multi-affiliation	0.00130152	0.000433839	0.00021692	0.00130152	0.000650759	0	0.000867679	0.00151844	0.00173536	0.000867679	0	0.000867679	0.00021692	0.00130152	0.0010846	0	0.00151844	0.00021692	0.00130152	0.00151844	0.00021692	0.00130152	0.000433839	0.00021692	0.00021692	0.00021692	0	0.00195228	0.000650759	0.000867679	0.000433839	0.00281996	0.000650759	0.00260304	0.00238612	0.00238612	0	0.000433839	0.000433839	0.000433839	0.00021692	0.000867679
Cluster_1499	Bacteria	Bacillota	Clostridia	Eubacteriales	Oscillospiraceae	Faecalibacterium	Multi-affiliation	0.000867679	0	0.000433839	0	0.0021692	0	0.000433839	0.000433839	0.000433839	0.000867679	0.000650759	0	0	0.00151844	0.000650759	0.00021692	0	0	0	0.00021692	0	0.000867679	0.00130152	0.000433839	0	0	0	0.000867679	0.000867679	0.000867679	0.00021692	0.000867679	0.00021692	0.00281996	0.000650759	0.000433839	0	0.000867679	0.000867679	0.00021692	0.000433839	0.000433839
Cluster_497	Bacteria	Bacillota	Clostridia	Eubacteriales	Oscillospiraceae	Faecalibacterium	Faecalibacterium_gallinarum	0.00173536	0.0010846	0.000433839	0	0.000650759	0	0.000433839	0.000433839	0	0	0	0	0	0.000433839	0	0	0	0.000650759	0.0010846	0	0	0	0	0	0.00021692	0	0	0.000433839	0	0	0	0.00021692	0	0.00151844	0.000433839	0	0.000867679	0.000650759	0.00021692	0.000867679	0	0
Cluster_330	Bacteria	Bacillota	Clostridia	Eubacteriales	Oscillospiraceae	Faecalibacterium	Faecalibacterium_gallinarum	0.00303688	0.000867679	0	0.00021692	0	0	0.000867679	0.0021692	0	0	0	0	0	0.000433839	0	0	0	0.000650759	0.00347072	0	0	0	0	0.000650759	0.000433839	0.00021692	0	0	0	0	0	0.00021692	0.00021692	0.00021692	0	0	0.000867679	0.000433839	0.00021692	0.000433839	0	0
Cluster_656	Bacteria	Bacillota	Clostridia	Eubacteriales	Unassigned	Gemmiger	Gemmiger_gallinarum	0.000867679	0	0.0021692	0	0	0	0.00021692	0.00433839	0	0	0	0	0	0.00021692	0.000650759	0.000650759	0	0.000650759	0.000650759	0	0	0	0	0	0	0.00021692	0	0	0.000433839	0	0.00021692	0.00021692	0	0	0	0.000433839	0	0	0	0	0.00021692	0
Cluster_168	Bacteria	Bacillota	Clostridia	Eubacteriales	Unassigned	Gemmiger	Gemmiger_gallinarum	0.00021692	0.00021692	0.000433839	0	0	0.000433839	0.0010846	0.000433839	0	0	0.000433839	0	0.00021692	0.00130152	0.00021692	0.000433839	0.00021692	0.00151844	0.0021692	0.000433839	0	0	0	0	0	0.000433839	0.00021692	0	0.00347072	0	0	0	0	0	0	0	0.00520607	0.000650759	0	0.000433839	0	0
Cluster_17	Bacteria	Bacillota	Clostridia	Eubacteriales	Unassigned	Gemmiger	Gemmiger_gallinarum	0.00629067	0.0190889	0.0321041	0.0167028	0.00715835	0.00433839	0.00607375	0.0284165	0	0.00802603	0	0.0240781	0.000650759	0.0032538	0.016269	0.0177874	0	0.00911063	0.0136659	0	0.00130152	0.00520607	0.00715835	0.00433839	0.00563991	0.0132321	0.000650759	0.00672451	0.00412148	0.054013	0	0.00260304	0	0	0	0.0117137	0.00390456	0.0123644	0.00889371	0	0.0010846	0.000867679
Cluster_95	Bacteria	Bacillota	Clostridia	Eubacteriales	Unassigned	Gemmiger	Gemmiger_gallinarum	0.00173536	0.0032538	0.00563991	0.00347072	0.00130152	0	0.00238612	0.00477223	0	0.00173536	0	0.00281996	0	0	0.00563991	0.00303688	0	0.00195228	0.00195228	0	0.00021692	0.00238612	0.0032538	0	0.00130152	0.00281996	0.00021692	0.000867679	0.000650759	0.00694143	0	0.000433839	0	0	0	0.00542299	0	0.00303688	0.00412148	0	0	0
Cluster_316	Bacteria	Bacillota	Clostridia	Eubacteriales	Oscillospiraceae	Fournierella	Fournierella_massiliensis	0.00021692	0.0010846	0.000650759	0.000433839	0	0.000867679	0.000650759	0.00195228	0	0	0	0.00195228	0	0	0.00130152	0.0010846	0	0.00021692	0.0010846	0	0	0.0010846	0.000433839	0	0.000650759	0.000867679	0	0.00021692	0	0.000867679	0	0	0	0	0	0.00151844	0	0.000433839	0.000433839	0.00021692	0	0
Cluster_853	Bacteria	Bacillota	Clostridia	Eubacteriales	Unassigned	Gemmiger	Gemmiger_gallinarum	0	0.0010846	0.000867679	0.000867679	0	0.000650759	0	0.00130152	0	0.000433839	0	0.000433839	0	0	0	0	0	0	0	0	0	0.000433839	0	0	0	0.000433839	0.00021692	0.00021692	0	0.000650759	0	0	0	0	0	0.0010846	0	0	0.000433839	0	0	0
Cluster_1512	Bacteria	Bacillota	Clostridia	Eubacteriales	Oscillospiraceae	Subdoligranulum	Subdoligranulum_variabile	0	0.00021692	0	0	0	0	0	0	0	0	0	0	0	0	0	0	0	0	0.000650759	0	0	0	0	0	0	0	0	0	0	0	0	0	0	0	0	0	0	0	0	0	0	0
Cluster_369	Bacteria	Bacillota	Clostridia	Eubacteriales	Oscillospiraceae	Subdoligranulum	Subdoligranulum_variabile	0.000433839	0.000650759	0.00737527	0.00780911	0	0.0010846	0.000433839	0	0	0	0	0	0	0	0.000650759	0.00563991	0	0	0.00021692	0	0.00412148	0.00173536	0	0	0.0021692	0	0	0.00130152	0	0	0	0.0032538	0.00542299	0.00498915	0.00021692	0	0.00021692	0	0.000650759	0	0.00563991	0.00715835
Cluster_55	Bacteria	Bacillota	Clostridia	Eubacteriales	Oscillospiraceae	Subdoligranulum	Subdoligranulum_variabile	0.00151844	0.000433839	0.0401302	0.0305857	0	0.00130152	0.0010846	0.00021692	0	0.00151844	0.00021692	0.00021692	0	0	0	0.0227766	0	0.0010846	0.00281996	0	0.018872	0.00151844	0	0	0.00932755	0.000433839	0.00021692	0.00368764	0	0	0	0.00672451	0.0201735	0.0260304	0.00433839	0	0.00563991	0	0.00412148	0.000650759	0.0273319	0.0355748
Cluster_84	Bacteria	Bacillota	Clostridia	Eubacteriales	Oscillospiraceae	Subdoligranulum	Subdoligranulum_variabile	0.000433839	0.00195228	0.00021692	0.00021692	0.00021692	0.000433839	0.00021692	0.00173536	0	0.00021692	0.00021692	0.000650759	0	0.00780911	0.00021692	0.00021692	0	0	0.000433839	0	0	0.000650759	0.00021692	0.00021692	0	0.0010846	0	0	0.00021692	0.000433839	0.00021692	0	0.00130152	0	0	0	0.00347072	0.00021692	0	0	0	0.000867679
Cluster_408	Bacteria	Bacillota	Clostridia	Eubacteriales	Unassigned	Gemmiger	Gemmiger_formicilis	0	0	0.0010846	0	0	0	0.000433839	0	0	0	0	0	0	0	0	0.00021692	0	0	0.00021692	0	0	0	0	0	0	0	0	0	0	0	0	0	0	0	0	0	0.00238612	0	0	0	0	0
Cluster_195	Bacteria	Bacillota	Clostridia	Eubacteriales	Oscillospiraceae	Subdoligranulum	Subdoligranulum_variabile	0.0032538	0.00151844	0.00021692	0	0.0021692	0	0.00585683	0.00151844	0	0.00260304	0	0.000433839	0.00281996	0.0158351	0	0	0	0.00195228	0.0021692	0	0	0.000433839	0	0.00021692	0.00021692	0.00021692	0.000433839	0.000650759	0.00195228	0.00173536	0	0.0010846	0.000650759	0	0.000867679	0	0.00390456	0	0.000433839	0	0	0
Cluster_125	Bacteria	Bacillota	Clostridia	Eubacteriales	Unassigned	Gemmiger	Gemmiger_formicilis	0	0	0	0	0	0	0	0	0	0	0	0	0	0	0	0	0	0	0	0	0	0	0	0	0	0	0	0	0	0	0	0	0	0	0	0	0	0	0	0	0	0
Cluster_474	Bacteria	Bacillota	Clostridia	Eubacteriales	Oscillospiraceae	Subdoligranulum	Subdoligranulum_variabile	0.00021692	0.00021692	0	0	0.00021692	0	0	0	0	0	0	0	0	0.00130152	0.000433839	0	0	0	0.00021692	0	0	0	0	0	0	0	0	0	0	0	0	0	0.000650759	0	0	0	0.00021692	0.000650759	0	0	0	0
Cluster_308	Bacteria	Bacillota	Clostridia	Eubacteriales	Unassigned	Gemmiger	Gemmiger_gallinarum	0.00021692	0.00021692	0	0.000433839	0	0	0.000867679	0	0	0.00021692	0	0	0.000650759	0	0	0	0	0	0	0	0.000433839	0	0	0	0	0	0	0	0.0010846	0.00021692	0	0.000433839	0.00021692	0	0.00412148	0	0	0	0	0.00021692	0.000867679	0.00130152
Cluster_58	Bacteria	Bacillota	Clostridia	Eubacteriales	Unassigned	Gemmiger	Gemmiger_gallinarum	0.00412148	0.0032538	0.00021692	0	0.000867679	0.000650759	0.0010846	0.0021692	0.0010846	0.0021692	0.00173536	0	0.0119306	0	0	0.000650759	0.000867679	0.000433839	0.000433839	0.000650759	0	0	0.000433839	0.000433839	0.000433839	0	0	0.000867679	0.0127983	0.000433839	0.00021692	0.00151844	0.00151844	0.00021692	0.0175705	0	0.0010846	0.00021692	0.000433839	0.00151844	0.0021692	0.00368764
Cluster_324	Bacteria	Bacillota	Clostridia	Eubacteriales	Oscillospiraceae	Ruthenibacterium	Ruthenibacterium_lactatiformans	0.000433839	0.000650759	0.00021692	0	0	0.000650759	0.000433839	0	0	0	0	0.000433839	0.000433839	0.00238612	0.000433839	0	0	0.000650759	0.00021692	0.0010846	0	0	0	0	0.00021692	0.000650759	0	0	0	0	0	0	0.00173536	0	0.00021692	0	0.00130152	0.00021692	0.000433839	0.000650759	0	0
Cluster_620	Bacteria	Bacillota	Clostridia	Eubacteriales	Oscillospiraceae	Fournierella	Fournierella_massiliensis	0.00021692	0.000433839	0	0.00021692	0	0	0	0	0	0	0.00021692	0	0	0	0	0	0	0	0.000433839	0	0	0.00021692	0.00021692	0	0.00021692	0	0.00021692	0.00021692	0	0	0	0	0	0	0	0	0	0.00021692	0.000433839	0	0	0
Cluster_164	Bacteria	Bacillota	Clostridia	Eubacteriales	Oscillospiraceae	Ruminococcus	Ruminococcus_albus	0.000433839	0.000867679	0.00021692	0.00021692	0.000433839	0	0.00130152	0.000650759	0.0010846	0	0	0.00021692	0.0010846	0.00173536	0	0	0	0.000433839	0	0.0117137	0	0	0.00021692	0.00238612	0	0	0.0010846	0.00021692	0.00021692	0	0	0.00021692	0	0.000433839	0.00021692	0.00368764	0	0.00021692	0	0	0	0.00021692
Cluster_237	Bacteria	Bacillota	Clostridia	Eubacteriales	Oscillospiraceae	Ruminococcus	Multi-affiliation	0.00021692	0.000433839	0	0.000433839	0.00021692	0	0.0010846	0	0.00021692	0.00021692	0.000650759	0.000650759	0.00151844	0	0.000650759	0.000650759	0.00021692	0	0.000650759	0	0.000650759	0.000433839	0.00151844	0	0	0.00021692	0.00021692	0.000433839	0.000867679	0.00021692	0.00151844	0	0	0	0	0	0	0.000650759	0	0.0010846	0	0
Cluster_518	Bacteria	Bacillota	Clostridia	Eubacteriales	Oscillospiraceae	Angelakisella	Angelakisella_massiliensis	0	0.000433839	0	0	0	0	0	0.000433839	0.00021692	0	0	0.00021692	0.000650759	0	0	0	0.000867679	0	0.00021692	0.0010846	0	0	0.000433839	0.000433839	0.000650759	0	0.000433839	0	0	0	0.000433839	0.000433839	0	0	0	0	0.00021692	0	0	0.000433839	0	0
Cluster_582	Bacteria	Bacillota	Clostridia	Eubacteriales	Oscillospiraceae	Anaerotruncus	Anaerotruncus_rubiinfantis	0	0	0.000867679	0.0010846	0.00021692	0.00021692	0.000433839	0	0	0.00021692	0	0.00021692	0.000433839	0.000433839	0	0.000433839	0.000867679	0	0	0	0	0.000650759	0.00021692	0.000433839	0.00021692	0	0	0	0	0	0	0	0	0	0	0	0	0	0	0	0.00281996	0
Cluster_284	Bacteria	Bacillota	Clostridia	Eubacteriales	Oscillospiraceae	Unassigned	[Clostridium]_methylpentosum	0	0.00021692	0	0	0.000433839	0	0.000867679	0.000433839	0	0	0	0	0	0	0	0.000433839	0	0	0	0.00195228	0	0.00021692	0	0	0	0	0	0	0	0.000867679	0.000650759	0.00021692	0	0	0.000650759	0	0	0.000433839	0	0.000650759	0.00021692	0
Cluster_176	Bacteria	Bacillota	Clostridia	Eubacteriales	Oscillospiraceae	Anaerotruncus	Anaerotruncus_colihominis	0	0	0	0	0	0.00151844	0.000867679	0	0	0	0.00629067	0.00281996	0.00021692	0.000433839	0	0.000433839	0	0.00021692	0	0	0	0.000867679	0	0	0	0	0	0.000433839	0.000867679	0	0	0	0	0	0	0	0.00130152	0.00021692	0	0.000433839	0	0
Cluster_446	Bacteria	Bacillota	Clostridia	Eubacteriales	Oscillospiraceae	Anaerotruncus	Anaerotruncus_rubiinfantis	0.00021692	0.00021692	0	0	0	0.000650759	0	0.00021692	0	0.000867679	0	0	0	0	0	0.000433839	0.000433839	0	0.000867679	0	0.000433839	0	0	0	0	0	0	0	0.000433839	0.00021692	0	0.000433839	0	0	0.00021692	0	0.0010846	0	0.00021692	0.000433839	0.000433839	0.000433839
Cluster_430	Bacteria	Bacillota	Clostridia	Eubacteriales	Oscillospiraceae	Angelakisella	Angelakisella_massiliensis	0	0	0	0.000433839	0	0.000867679	0.000433839	0	0	0	0	0	0	0	0	0	0.000650759	0	0.000650759	0.00021692	0	0.000433839	0	0	0	0	0.000433839	0	0	0.00021692	0	0	0	0	0	0	0	0.000433839	0	0	0	0.00021692
Cluster_356	Bacteria	Bacillota	Clostridia	Eubacteriales	Oscillospiraceae	Multi-affiliation	Multi-affiliation	0.00021692	0	0	0.000433839	0	0	0.000433839	0	0	0	0	0	0	0.000433839	0.00151844	0	0	0	0	0	0	0	0.0010846	0	0	0	0.000433839	0	0	0.00021692	0	0	0.000650759	0	0	0	0	0.000433839	0	0	0	0
Cluster_437	Bacteria	Bacillota	Clostridia	Eubacteriales	Oscillospiraceae	Unassigned	[Clostridium]_methylpentosum	0.000433839	0.000650759	0.00021692	0	0	0.00195228	0.00021692	0.000433839	0.00021692	0	0.00021692	0.00021692	0.000433839	0	0	0	0	0	0	0	0	0	0	0.00021692	0	0	0	0.00021692	0.000433839	0	0	0.000650759	0	0.000650759	0.000650759	0	0.0021692	0.000650759	0.000650759	0.00151844	0	0
Cluster_560	Bacteria	Bacillota	Clostridia	Eubacteriales	Oscillospiraceae	Multi-affiliation	Multi-affiliation	0	0	0.00021692	0	0.000867679	0.000867679	0.000650759	0	0	0.000433839	0	0.00021692	0	0.000433839	0.000433839	0.00021692	0.000867679	0	0	0.000433839	0.00021692	0	0	0	0	0.0010846	0.000433839	0	0	0	0	0.00021692	0	0.000650759	0	0	0.00021692	0	0	0	0	0
Cluster_623	Bacteria	Bacillota	Unassigned	Unassigned	Unassigned	Negativibacillus	Negativibacillus_massiliensis	0.000433839	0.000867679	0.000650759	0	0.00130152	0.00195228	0	0.000433839	0.00021692	0.000867679	0	0	0.000650759	0.000650759	0.00130152	0.000867679	0.00021692	0.00173536	0.00151844	0	0.000433839	0.00021692	0	0.000650759	0.000433839	0.000650759	0.000433839	0	0	0	0	0.000650759	0.000867679	0.00195228	0.000867679	0.000433839	0	0.000433839	0.000867679	0.000433839	0.00021692	0
Cluster_43	Bacteria	Bacillota	Unassigned	Unassigned	Unassigned	Negativibacillus	Negativibacillus_massiliensis	0.0119306	0.00694143	0.00498915	0.00303688	0.00672451	0.00607375	0.00303688	0.00433839	0.00173536	0.00455531	0.0021692	0.00390456	0.00629067	0.000867679	0.00412148	0.00520607	0.00130152	0.00542299	0.00585683	0.00173536	0.000433839	0.0119306	0.000650759	0.00824295	0.000867679	0.0010846	0.00780911	0.00260304	0.00737527	0.00542299	0.00195228	0.00173536	0.0032538	0.00498915	0.00151844	0.00347072	0.00390456	0.0010846	0.00477223	0.0010846	0.00130152	0.00390456
Cluster_188	Bacteria	Bacillota	Unassigned	Unassigned	Unassigned	Negativibacillus	Negativibacillus_massiliensis	0.0010846	0.00130152	0	0	0.0010846	0.00021692	0.00021692	0.0010846	0.000867679	0	0.00021692	0.000867679	0.00195228	0	0.000433839	0.00021692	0.0021692	0.00130152	0	0.00021692	0	0.00021692	0.000650759	0.0010846	0.000650759	0.000867679	0.000433839	0.00021692	0.00021692	0.000433839	0.00130152	0.00021692	0.0010846	0.00130152	0.000433839	0.000650759	0.00303688	0.000867679	0.00173536	0.000867679	0	0.000650759
Cluster_443	Bacteria	Bacillota	Unassigned	Unassigned	Unassigned	Negativibacillus	Negativibacillus_massiliensis	0	0	0.00021692	0	0.000433839	0.000650759	0	0	0.00021692	0	0	0	0	0	0.000650759	0.0010846	0	0.000433839	0	0	0	0	0	0	0	0.00021692	0.000650759	0	0	0	0	0	0	0	0.00021692	0	0	0.00021692	0	0	0	0
Cluster_226	Bacteria	Bacillota	Clostridia	Eubacteriales	Oscillospiraceae	Fumia	Fumia_xinanensis	0	0	0.00021692	0	0	0	0.00130152	0	0	0	0.00195228	0	0.00130152	0	0.00021692	0.000433839	0	0	0	0	0.000650759	0	0	0.000650759	0.00151844	0	0	0	0.00021692	0.00021692	0	0	0.00021692	0.000650759	0	0.00021692	0	0.00021692	0	0.000650759	0	0.00021692
Cluster_113	Bacteria	Bacillota	Clostridia	Eubacteriales	Oscillospiraceae	Fumia	Fumia_xinanensis	0	0.000433839	0.00021692	0.000650759	0	0.00173536	0	0	0	0	0	0.000867679	0	0	0	0	0	0.00021692	0.0021692	0	0.000650759	0	0	0.000650759	0.000433839	0.00260304	0.000867679	0.00130152	0	0.00260304	0	0.00238612	0	0	0	0	0	0.0010846	0.00281996	0	0	0.00021692
Cluster_114	Bacteria	Bacillota	Clostridia	Eubacteriales	Oscillospiraceae	Fumia	Fumia_xinanensis	0.000867679	0.000650759	0.00195228	0.000650759	0.000433839	0.000650759	0.00238612	0.0021692	0.00130152	0.00021692	0.00130152	0.000650759	0.000650759	0	0.00195228	0	0	0.00130152	0.000867679	0	0.00021692	0.000650759	0	0.00173536	0.0010846	0.00021692	0.00238612	0.00021692	0.00455531	0.000433839	0.0021692	0.0010846	0.0021692	0.0010846	0.00021692	0.000650759	0.00130152	0.00347072	0.0010846	0.00021692	0.000433839	0
Cluster_245	Bacteria	Bacillota	Clostridia	Eubacteriales	Oscillospiraceae	Fumia	Fumia_xinanensis	0.000433839	0	0.000433839	0.000433839	0	0	0	0.00021692	0	0.000867679	0	0.000867679	0.000433839	0	0	0.00021692	0	0	0.00130152	0	0.00151844	0	0	0.00260304	0	0.00021692	0.00021692	0.000433839	0.000650759	0.0021692	0.00173536	0	0.00021692	0.00021692	0	0	0	0.0010846	0.0010846	0	0	0.000650759
Cluster_267	Bacteria	Bacillota	Clostridia	Eubacteriales	Oscillospiraceae	Fumia	Fumia_xinanensis	0.000650759	0.00151844	0	0.00021692	0	0	0.00130152	0.0010846	0.00021692	0	0.00130152	0.00021692	0	0	0.00281996	0.0010846	0.000650759	0	0	0.000867679	0.000867679	0	0	0.000650759	0	0.00151844	0.000867679	0.000433839	0.00238612	0	0.00021692	0.000433839	0.000433839	0.00130152	0.000650759	0.000867679	0.00151844	0	0	0	0	0.000433839
Cluster_409	Bacteria	Bacillota	Clostridia	Eubacteriales	Oscillospiraceae	Fumia	Fumia_xinanensis	0.000433839	0	0	0.000650759	0	0.00021692	0.000650759	0.000433839	0.000650759	0.0010846	0.00260304	0	0.000433839	0.00130152	0.000650759	0.000433839	0.000650759	0.00021692	0.00021692	0	0	0	0	0	0	0	0	0	0.000867679	0.000867679	0	0	0	0	0	0	0.00130152	0.00021692	0.000650759	0	0	0.000433839
Cluster_383	Bacteria	Bacillota	Clostridia	Eubacteriales	Oscillospiraceae	Paludihabitans	Paludihabitans_psychrotolerans	0.000433839	0	0	0.000433839	0	0.00021692	0.000650759	0	0.00021692	0	0	0.000433839	0.0010846	0.00021692	0	0	0.00021692	0	0	0	0	0.000433839	0.000867679	0.000650759	0	0	0.00021692	0	0	0	0	0	0	0.000433839	0	0	0.00021692	0.00130152	0	0.000433839	0	0
Cluster_654	Bacteria	Bacillota	Clostridia	Eubacteriales	Oscillospiraceae	Massiliimalia	Massiliimalia_massiliensis	0.00021692	0	0	0	0	0.00021692	0	0.00021692	0.00021692	0	0	0.00021692	0	0	0	0	0	0.00021692	0	0	0	0	0	0	0	0	0.000433839	0	0.000650759	0	0.00021692	0.000433839	0	0	0.000433839	0.000650759	0	0.00021692	0	0.00021692	0.00151844	0
Cluster_184	Bacteria	Bacillota	Clostridia	Eubacteriales	Oscillospiraceae	Multi-affiliation	Multi-affiliation	0	0	0	0	0	0	0	0	0	0	0	0	0	0	0	0	0	0	0	0	0	0	0	0	0	0	0	0	0	0	0	0	0	0	0	0	0	0	0	0	0	0
Cluster_163	Bacteria	Bacillota	Clostridia	Eubacteriales	Oscillospiraceae	Ethanoligenens	Ethanoligenens_harbinense	0.00021692	0.00520607	0	0.0010846	0.000650759	0.00021692	0.00498915	0.0021692	0	0	0	0.00130152	0.00021692	0	0.00151844	0	0	0.00021692	0.00347072	0	0.000433839	0.00021692	0	0.00260304	0.00130152	0.00021692	0.000650759	0	0	0.00021692	0	0.00021692	0.000433839	0.00021692	0	0	0.00498915	0.000650759	0.00021692	0	0	0
Cluster_499	Bacteria	Bacillota	Clostridia	Eubacteriales	Oscillospiraceae	Faecalibacterium	Multi-affiliation	0	0	0.000433839	0	0	0	0	0	0	0	0.00021692	0	0	0	0	0	0	0	0	0	0.00021692	0.0010846	0	0	0	0	0	0	0	0	0	0	0	0	0	0.00021692	0	0.00021692	0	0	0	0.000433839
Cluster_837	Bacteria	Bacillota	Clostridia	Eubacteriales	Oscillospiraceae	Faecalibacterium	Multi-affiliation	0.000650759	0	0	0.00021692	0.000867679	0.000650759	0	0.0010846	0	0.00021692	0	0.00021692	0	0	0.00021692	0.00021692	0	0.00130152	0.00021692	0.00021692	0.00130152	0.00021692	0	0.000867679	0	0.0010846	0	0	0	0.000433839	0	0	0	0	0	0	0.00021692	0	0	0	0.000650759	0
Cluster_20	Bacteria	Bacillota	Clostridia	Eubacteriales	Oscillospiraceae	Solibaculum	Solibaculum_mannosilyticum	0.00715835	0.013449	0.0140998	0.00607375	0.00368764	0.016269	0	0.0138829	0	0.000433839	0.00520607	0.00021692	0	0.0127983	0.0021692	0.00281996	0	0	0.00802603	0	0.00607375	0.00260304	0	0.0021692	0.00672451	0.00130152	0.00260304	0	0	0.00021692	0	0	0.000867679	0.0112798	0.00607375	0.00650759	0.00151844	0	0.0010846	0	0.000867679	0.00260304
Cluster_734	Bacteria	Bacillota	Clostridia	Eubacteriales	Oscillospiraceae	Solibaculum	Solibaculum_mannosilyticum	0	0	0.000650759	0	0	0.000433839	0	0	0	0	0	0	0	0	0	0	0	0	0.000650759	0	0	0.000650759	0	0	0.000650759	0.00021692	0	0	0.00021692	0	0	0	0	0.000433839	0	0.000433839	0	0	0	0	0	0.000433839
Cluster_692	Bacteria	Bacillota	Clostridia	Eubacteriales	Oscillospiraceae	Monoglobus	Monoglobus_pectinilyticus	0	0	0	0	0	0	0	0	0	0	0	0	0.00021692	0	0	0	0	0	0	0.00021692	0	0	0	0	0.00021692	0	0	0	0	0.000433839	0	0	0	0	0	0	0	0	0	0	0	0
Cluster_393	Bacteria	Bacillota	Clostridia	Eubacteriales	Multi-affiliation	Multi-affiliation	Multi-affiliation	0	0.00021692	0	0	0.00021692	0.00151844	0	0.000433839	0	0	0	0.000650759	0.000650759	0	0.000433839	0	0	0	0	0	0.00021692	0.00021692	0.000433839	0	0.000650759	0	0.00021692	0.00021692	0	0.000867679	0.00021692	0	0.000650759	0	0	0.00021692	0	0.00021692	0.00021692	0	0.000650759	0
Cluster_182	Bacteria	Bacillota	Clostridia	Eubacteriales	Oscillospiraceae	Vescimonas	Vescimonas_coprocola	0	0	0.00151844	0	0	0.000650759	0.000433839	0.00021692	0.00021692	0	0	0	0	0.000433839	0.00021692	0.00021692	0.00238612	0.000433839	0.00130152	0	0.00151844	0.000433839	0	0	0.00021692	0.00130152	0.000867679	0.000433839	0.000433839	0.000433839	0.00021692	0	0	0.000867679	0	0.000867679	0	0.00021692	0.000433839	0.000650759	0.0021692	0.00021692
Cluster_256	Bacteria	Bacillota	Clostridia	Eubacteriales	Unassigned	Intestinimonas	Intestinimonas_massiliensis	0	0.00021692	0	0	0	0	0.000650759	0	0	0.000433839	0	0	0.000867679	0	0	0.00021692	0	0.00021692	0.00021692	0	0.00021692	0	0.000433839	0	0	0.00021692	0	0.00021692	0	0	0	0.00021692	0	0	0	0.000650759	0	0.00021692	0.00021692	0.00021692	0.000433839	0
Cluster_346	Bacteria	Bacillota	Clostridia	Eubacteriales	Unassigned	Intestinimonas	Intestinimonas_massiliensis	0	0	0.000867679	0.00021692	0	0.00021692	0	0.000433839	0	0	0	0	0	0	0.00195228	0	0	0	0	0	0.00021692	0	0.000433839	0	0	0	0	0.00021692	0.000433839	0.00260304	0	0.00021692	0	0	0.0010846	0.000433839	0.00021692	0	0.000433839	0.000650759	0.00021692	0.000433839
Cluster_105	Bacteria	Bacillota	Clostridia	Eubacteriales	Unassigned	Intestinimonas	Intestinimonas_butyriciproducens	0	0	0.00802603	0.00238612	0.000433839	0.00824295	0	0	0	0.000433839	0	0.00021692	0	0	0.00737527	0.000650759	0	0.00021692	0.0010846	0	0.000867679	0.00260304	0.00347072	0.0010846	0	0.00238612	0	0.0032538	0.0010846	0.0190889	0.00151844	0.000433839	0.00021692	0	0.000433839	0	0	0	0.000433839	0.00021692	0.00520607	0
Cluster_204	Bacteria	Bacillota	Clostridia	Eubacteriales	Unassigned	Intestinimonas	Intestinimonas_butyriciproducens	0.00260304	0	0.000867679	0.0010846	0.000867679	0	0.00021692	0.00173536	0.00173536	0.0010846	0.000433839	0.0010846	0.0032538	0.00021692	0.00021692	0.0021692	0.00173536	0.0010846	0.000867679	0	0	0.0010846	0.000867679	0	0.00195228	0.00021692	0.00130152	0.00021692	0.00195228	0	0	0	0.000433839	0.00151844	0.000867679	0.000433839	0.000867679	0	0.00021692	0.000650759	0.0010846	0.000867679
Cluster_986	Bacteria	Bacillota	Clostridia	Eubacteriales	Oscillospiraceae	Vescimonas	Vescimonas_fastidiosa	0	0	0.0010846	0	0	0.000650759	0	0	0	0.00021692	0	0	0.000433839	0	0	0	0	0	0	0	0	0	0	0.000867679	0	0.00021692	0	0	0	0	0.00021692	0.000867679	0	0	0	0.00021692	0	0	0.00021692	0.00021692	0.00021692	0
Cluster_36	Bacteria	Bacillota	Clostridia	Eubacteriales	Oscillospiraceae	Vescimonas	Vescimonas_fastidiosa	0.000433839	0.00151844	0.00954447	0.00281996	0.00238612	0.00542299	0.0010846	0.000433839	0	0.00498915	0	0.00195228	0.00694143	0.00021692	0.00932755	0.000650759	0.00173536	0.000650759	0.00368764	0	0.00802603	0.00151844	0.00433839	0.00694143	0.000867679	0.00303688	0	0.0032538	0.00260304	0.0021692	0.00130152	0.00260304	0	0.00368764	0	0.00281996	0	0.00173536	0.00238612	0.00737527	0.00542299	0.000433839
Cluster_891	Bacteria	Bacillota	Clostridia	Eubacteriales	Oscillospiraceae	Vescimonas	Vescimonas_fastidiosa	0	0	0	0.000433839	0.00021692	0.00021692	0.00021692	0	0	0.000650759	0	0	0	0	0.00021692	0	0	0.00021692	0.000433839	0	0.000433839	0	0	0.000433839	0	0.000650759	0	0	0	0.00021692	0	0	0	0	0	0	0	0.00021692	0	0.000433839	0	0
Cluster_109	Bacteria	Bacillota	Clostridia	Eubacteriales	Oscillospiraceae	Sporobacter	Sporobacter_termitidis	0	0.000650759	0.000867679	0.00021692	0	0.00173536	0.00130152	0.000433839	0	0	0	0.000867679	0.00195228	0.000433839	0.00151844	0.00173536	0.00238612	0	0.00173536	0.00021692	0.00390456	0	0.00260304	0.00130152	0	0.0032538	0.00021692	0.0010846	0.0021692	0.000867679	0.000433839	0.000650759	0	0	0.000650759	0.000650759	0	0.0010846	0.000433839	0.000867679	0.000867679	0.00347072
Cluster_19	Bacteria	Bacillota	Clostridia	Eubacteriales	Oscillospiraceae	Papillibacter	Papillibacter_cinnamivorans	0	0	0	0.0010846	0	0.0279826	0.0219089	0	0	0	0.00954447	0.0112798	0.0251627	0	0.0342733	0	0.00607375	0	0	0	0	0.00151844	0.037744	0.00173536	0	0.0206074	0	0.0156182	0	0.0416486	0.000433839	0	0	0	0	0.00021692	0.00021692	0.000867679	0.00932755	0.0314534	0.000650759	0
Cluster_93	Bacteria	Bacillota	Clostridia	Eubacteriales	Oscillospiraceae	Multi-affiliation	Multi-affiliation	0.00368764	0.000433839	0.0021692	0	0.000650759	0.0010846	0.00021692	0.0010846	0	0	0.00130152	0.00498915	0	0	0.000650759	0.000650759	0	0.000867679	0.0010846	0	0	0.00195228	0	0	0	0	0.00021692	0.0010846	0	0	0.00021692	0	0.000867679	0.00021692	0	0	0	0.00368764	0.00390456	0	0.00021692	0
Cluster_362	Bacteria	Bacillota	Clostridia	Eubacteriales	Unassigned	Colidextribacter	Colidextribacter_massiliensis	0	0	0	0	0.000433839	0	0	0	0.00021692	0.000433839	0	0.000433839	0	0.000650759	0	0	0	0.00021692	0.00021692	0	0	0	0	0.00021692	0	0	0	0	0.000433839	0	0.000867679	0.000433839	0.00021692	0	0.00151844	0	0	0	0.00021692	0.00021692	0	0.00021692
Cluster_545	Bacteria	Bacillota	Clostridia	Eubacteriales	Unassigned	Flintibacter	Flintibacter_butyricus	0	0	0.00021692	0.000433839	0	0	0.000650759	0	0	0.00021692	0	0.00021692	0	0	0	0	0	0.00021692	0	0	0	0	0	0	0	0	0	0	0	0	0	0	0	0.000433839	0.000650759	0	0.000433839	0	0.000433839	0.00021692	0.00021692	0.00021692
Cluster_67	Bacteria	Bacillota	Clostridia	Eubacteriales	Oscillospiraceae	Pusillibacter	Pusillibacter_faecalis	0.00303688	0.0010846	0.00260304	0.00130152	0.00151844	0.00130152	0.000867679	0.00542299	0.0021692	0.00260304	0.0010846	0.000433839	0.000867679	0.0010846	0	0.000867679	0.00173536	0.0032538	0.00130152	0.0010846	0.000867679	0.0021692	0.000867679	0.00151844	0.000433839	0.00238612	0.000433839	0.00195228	0.00238612	0.000650759	0.00130152	0.00260304	0.000433839	0.00130152	0.00195228	0.00195228	0.00130152	0.0021692	0.00130152	0.00455531	0.00260304	0.00195228
Cluster_309	Bacteria	Bacillota	Clostridia	Eubacteriales	Oscillospiraceae	Pusillibacter	Pusillibacter_faecalis	0.00021692	0	0.00021692	0	0	0	0	0.000433839	0	0.0010846	0	0	0.00021692	0	0	0.0010846	0	0	0	0	0	0	0	0	0	0.000433839	0	0.000433839	0	0	0.000433839	0.00021692	0.00021692	0.000867679	0.00021692	0.000433839	0	0.00021692	0.0010846	0	0	0.00173536
Cluster_145	Bacteria	Bacillota	Clostridia	Eubacteriales	Oscillospiraceae	Pusillibacter	Pusillibacter_faecalis	0.00260304	0.000867679	0.000433839	0	0.000867679	0.00130152	0.000867679	0.00412148	0.00130152	0.000867679	0	0.00021692	0.000867679	0.000433839	0.0010846	0.000650759	0	0.000650759	0.000650759	0.000433839	0.00130152	0.000867679	0	0	0.000650759	0	0.000433839	0	0.000867679	0.00455531	0.00021692	0.0010846	0.0010846	0.000867679	0	0.00021692	0.00151844	0.000433839	0.00021692	0.000650759	0.000650759	0.000867679
Cluster_382	Bacteria	Bacillota	Clostridia	Eubacteriales	Oscillospiraceae	Multi-affiliation	Multi-affiliation	0	0.00021692	0	0.00021692	0.00151844	0	0	0.00021692	0.000433839	0.000867679	0	0.000650759	0	0.00021692	0.000650759	0	0.000433839	0	0	0	0.000650759	0	0.000433839	0	0	0.000650759	0	0.00021692	0.00021692	0	0	0	0.00021692	0.00021692	0.000650759	0	0	0	0	0	0.000433839	0
Cluster_64	Bacteria	Bacillota	Clostridia	Eubacteriales	Oscillospiraceae	Multi-affiliation	Multi-affiliation	0.00151844	0.00130152	0	0.00151844	0.00130152	0.000867679	0.0021692	0.000867679	0	0.00195228	0.00130152	0.00195228	0.00303688	0.00390456	0.00195228	0.0021692	0.000867679	0.00498915	0.00130152	0.00195228	0.00173536	0.00151844	0.000433839	0.0010846	0.00347072	0.00151844	0.00498915	0.0010846	0.00238612	0.000650759	0.000867679	0.000867679	0.00151844	0.000650759	0.000867679	0	0.00520607	0.00195228	0.00195228	0.00347072	0.00173536	0.00477223
Cluster_413	Bacteria	Bacillota	Clostridia	Eubacteriales	Oscillospiraceae	Multi-affiliation	Multi-affiliation	0	0.000433839	0	0	0.000433839	0	0.000433839	0	0	0	0	0.0010846	0	0.000867679	0.000650759	0.000433839	0	0.00151844	0.000433839	0	0	0	0	0	0.00021692	0.00021692	0.000433839	0	0.00021692	0.00021692	0	0	0.000433839	0	0	0	0.000867679	0	0	0.000433839	0.00021692	0
Cluster_626	Bacteria	Bacillota	Clostridia	Eubacteriales	Oscillospiraceae	Multi-affiliation	Multi-affiliation	0	0.000433839	0.00021692	0.000650759	0	0	0.000867679	0.00151844	0.00021692	0.00021692	0	0	0	0	0	0	0	0	0	0	0.00021692	0	0.000650759	0.00151844	0.000650759	0	0	0	0.000433839	0.000650759	0	0	0	0	0.00021692	0	0	0	0	0.00021692	0.0010846	0
Cluster_28	Bacteria	Bacillota	Clostridia	Eubacteriales	Oscillospiraceae	Multi-affiliation	Multi-affiliation	0.00260304	0.00281996	0.0010846	0.0021692	0.00303688	0.00195228	0.00281996	0.00585683	0.00585683	0.00303688	0.00130152	0.000433839	0.00347072	0.00650759	0.00151844	0.00151844	0.0021692	0.00238612	0.0010846	0.00151844	0.000650759	0.00151844	0.0010846	0.00151844	0.00151844	0.00130152	0.00650759	0.000867679	0.00694143	0.000433839	0	0.00130152	0.00130152	0.00021692	0.00390456	0.00260304	0.00650759	0.000433839	0.000867679	0.0021692	0.0010846	0.00303688
Cluster_216	Bacteria	Bacillota	Clostridia	Eubacteriales	Oscillospiraceae	Oscillibacter	Oscillibacter_ruminantium	0.000433839	0.000433839	0	0	0.00021692	0.000433839	0.00130152	0	0	0.00021692	0	0.00347072	0.00021692	0.0010846	0	0	0	0.000433839	0	0	0	0	0.0010846	0.00130152	0	0.000867679	0.0010846	0.00021692	0.00238612	0.0010846	0.000650759	0.00130152	0.000867679	0	0	0	0	0.000867679	0.00021692	0.00021692	0	0
Cluster_359	Bacteria	Bacillota	Clostridia	Eubacteriales	Oscillospiraceae	Vescimonas	Vescimonas_coprocola	0.000433839	0	0.000867679	0	0	0	0.000433839	0.000433839	0.000650759	0.00021692	0.000433839	0	0.000433839	0.000867679	0.000650759	0	0.00021692	0	0	0	0.00021692	0.00021692	0.000867679	0.000650759	0.0010846	0	0.000650759	0	0	0.00021692	0	0.000867679	0	0.00021692	0	0.000433839	0	0	0.00021692	0	0.00173536	0.00021692
Cluster_704	Bacteria	Bacillota	Clostridia	Eubacteriales	Oscillospiraceae	Vescimonas	Vescimonas_fastidiosa	0.000433839	0	0	0	0	0.00021692	0	0	0	0.000650759	0	0.00021692	0	0	0.000867679	0	0	0.000433839	0	0	0	0	0.000650759	0	0.00021692	0	0.00021692	0	0.000433839	0.00021692	0	0.00021692	0.000433839	0	0	0	0.000433839	0	0	0	0.00021692	0.00021692
Cluster_479	Bacteria	Bacillota	Clostridia	Eubacteriales	Oscillospiraceae	Multi-affiliation	Multi-affiliation	0	0	0	0	0	0	0	0.000867679	0.00021692	0	0	0	0	0.000650759	0	0	0.000867679	0	0	0	0	0.00021692	0.00021692	0	0	0.000433839	0.000650759	0.00021692	0	0	0	0.00021692	0.00021692	0	0	0.000650759	0	0.00021692	0	0	0.000433839	0
Cluster_25	Bacteria	Bacillota	Clostridia	Eubacteriales	Oscillospiraceae	Vescimonas	Vescimonas_coprocola	0.00368764	0.000650759	0	0.00368764	0.0010846	0.0010846	0.000650759	0.000867679	0	0.00260304	0.00433839	0.00780911	0.00737527	0.00954447	0.00151844	0.0010846	0.0114967	0.0106291	0.00715835	0.000867679	0.00390456	0.00281996	0	0.0021692	0.00281996	0.00281996	0.000867679	0.00151844	0.0164859	0.000650759	0	0.00260304	0.0021692	0.00672451	0.0010846	0.00390456	0.00889371	0.00368764	0.00303688	0.0021692	0.00845987	0.00672451
Cluster_841	Bacteria	Bacillota	Clostridia	Eubacteriales	Oscillospiraceae	Vescimonas	Vescimonas_coprocola	0	0	0	0	0.000433839	0	0	0	0.000433839	0	0	0.00021692	0	0	0	0	0.0010846	0.0010846	0.000433839	0	0	0.00021692	0	0.000650759	0	0	0	0.00021692	0.0010846	0	0	0	0	0.000650759	0.00021692	0.000650759	0.000867679	0.00021692	0	0	0.00021692	0.00021692
Cluster_259	Bacteria	Bacillota	Clostridia	Eubacteriales	Oscillospiraceae	Vescimonas	Vescimonas_coprocola	0	0	0	0.00021692	0.000433839	0	0.000433839	0.00021692	0.00021692	0	0.000433839	0.0010846	0	0	0.00173536	0	0.000433839	0.00021692	0	0	0	0.00195228	0.0010846	0.000433839	0	0	0	0.000650759	0	0	0.00130152	0.00021692	0	0	0	0	0	0.0010846	0.00151844	0.00390456	0	0
Cluster_250	Bacteria	Bacillota	Clostridia	Eubacteriales	Unassigned	Flintibacter	Flintibacter_butyricus	0.0010846	0.000867679	0.000867679	0.000433839	0.000433839	0.000867679	0.000433839	0	0.000650759	0.000650759	0.00021692	0.00021692	0.000650759	0.000433839	0.00021692	0.000650759	0.0010846	0.000433839	0	0.00021692	0.00151844	0	0.00130152	0.00021692	0.000650759	0.00151844	0.00021692	0.000433839	0.00195228	0.000867679	0.0010846	0	0	0	0	0.000433839	0	0.00021692	0.000867679	0.00151844	0	0
Cluster_11	Bacteria	Bacillota	Clostridia	Eubacteriales	Unassigned	Flintibacter	Flintibacter_butyricus	0.0125813	0.0121475	0.0114967	0.0117137	0.0114967	0.00759219	0.00911063	0.0110629	0.00759219	0.0110629	0.0154013	0.0214751	0.010846	0.013449	0.00694143	0.00911063	0.0149675	0.0210412	0.00585683	0.0130152	0.00715835	0.00607375	0.0130152	0.00759219	0.00672451	0.00780911	0.0201735	0.00542299	0.0206074	0.0132321	0.00824295	0.00368764	0.00737527	0.00780911	0.00650759	0.00867679	0.0334056	0.00715835	0.00498915	0.0101952	0.00780911	0.00672451
Cluster_801	Bacteria	Bacillota	Clostridia	Eubacteriales	Unassigned	Flintibacter	Flintibacter_butyricus	0	0	0	0.00021692	0.00021692	0	0.00021692	0	0	0	0	0.000650759	0	0	0.000433839	0.0010846	0.000867679	0	0	0	0	0.000867679	0	0.000433839	0	0.00021692	0	0	0.000433839	0.0010846	0.00021692	0	0	0.000433839	0	0.00021692	0	0.00021692	0	0.00130152	0.00021692	0.00021692
Cluster_884	Bacteria	Bacillota	Clostridia	Eubacteriales	Oscillospiraceae	Pseudoflavonifractor	Pseudoflavonifractor_gallinarum	0	0	0	0	0	0	0.000650759	0	0.000433839	0	0.000433839	0	0.000433839	0.00021692	0.000867679	0.00021692	0.00021692	0	0.000650759	0.00021692	0	0	0	0	0	0	0	0	0.000650759	0	0	0	0	0	0	0	0.00021692	0	0.000433839	0	0	0
Cluster_402	Bacteria	Bacillota	Clostridia	Eubacteriales	Unassigned	Flintibacter	Flintibacter_butyricus	0.00021692	0.00021692	0.000433839	0	0.00021692	0	0.000650759	0	0.00021692	0.00021692	0	0	0	0.00021692	0.00021692	0	0	0.00021692	0	0.000650759	0	0	0	0	0	0	0	0.000433839	0.000433839	0	0	0.0010846	0	0.00130152	0	0.000650759	0.000433839	0	0.00021692	0	0.000650759	0.00021692
Cluster_1890	Bacteria	Bacillota	Clostridia	Eubacteriales	Unassigned	Flintibacter	Flintibacter_butyricus	0	0.00021692	0	0.000650759	0.00021692	0	0	0	0	0	0	0.000433839	0	0	0	0	0	0.0010846	0	0.000650759	0	0	0	0	0	0	0.00021692	0	0.00021692	0.000433839	0	0	0.000433839	0.000433839	0	0	0.000867679	0.000650759	0.00021692	0	0	0
Cluster_337	Bacteria	Bacillota	Clostridia	Eubacteriales	Unassigned	Flintibacter	Flintibacter_butyricus	0.00021692	0.00021692	0	0.00021692	0.00021692	0.00130152	0	0.000650759	0	0.00021692	0.000433839	0.000433839	0.000650759	0.0010846	0	0	0.000650759	0.00151844	0.00021692	0.0021692	0	0	0.0010846	0.00021692	0.000433839	0	0.00021692	0.000433839	0.000650759	0.00021692	0	0	0.000433839	0	0	0.00021692	0.000867679	0	0.000650759	0.00130152	0.00021692	0.000433839
Cluster_736	Bacteria	Bacillota	Clostridia	Eubacteriales	Unassigned	Flintibacter	Flintibacter_butyricus	0	0	0	0	0	0	0.000650759	0	0	0	0.00021692	0.000433839	0	0	0	0	0	0.00151844	0.000433839	0	0	0.000433839	0.000433839	0.00021692	0	0.00021692	0	0	0	0	0.000867679	0	0.00021692	0	0	0	0	0	0	0	0.000867679	0
Cluster_306	Bacteria	Bacillota	Clostridia	Eubacteriales	Unassigned	Flintibacter	Flintibacter_butyricus	0.00021692	0	0.0010846	0	0.000433839	0	0.000650759	0	0	0.000867679	0.00021692	0.000433839	0.000433839	0.000433839	0.000433839	0.00021692	0.00195228	0.000650759	0.00021692	0.0010846	0	0.000650759	0.000867679	0.0010846	0	0	0.000867679	0	0.000867679	0	0	0.00021692	0	0.000650759	0.00021692	0	0.000650759	0	0.000867679	0.00021692	0.00021692	0.000650759
Cluster_585	Bacteria	Bacillota	Clostridia	Eubacteriales	Unassigned	Flintibacter	Flintibacter_butyricus	0	0	0	0	0	0	0	0	0	0.000650759	0	0	0	0	0	0.00021692	0.00021692	0	0.00021692	0	0	0	0	0	0	0	0	0.000650759	0	0.000433839	0	0	0	0	0.00021692	0	0	0	0	0.000650759	0.000433839	0
Cluster_425	Bacteria	Bacillota	Clostridia	Eubacteriales	Clostridiaceae	Clostridium	Clostridium_phoceensis	0	0.000433839	0	0.000650759	0	0	0	0	0.000433839	0.00021692	0	0	0	0	0	0	0	0.00021692	0	0.000433839	0	0.00021692	0.00021692	0.00021692	0.00021692	0	0	0.00021692	0	0.000650759	0.000433839	0	0	0	0.00021692	0.000650759	0.00195228	0	0	0	0	0
Cluster_936	Bacteria	Bacillota	Clostridia	Eubacteriales	Oscillospiraceae	Lawsonibacter	Lawsonibacter_asaccharolyticus	0	0	0	0	0	0.000867679	0.00021692	0	0	0	0	0	0.000433839	0.0021692	0.00021692	0	0	0	0	0	0	0	0.000867679	0	0	0	0.000650759	0	0	0	0	0.00021692	0	0.00021692	0	0	0	0	0	0.00021692	0.00021692	0
Cluster_147	Bacteria	Bacillota	Clostridia	Eubacteriales	Unassigned	Intestinimonas	Intestinimonas_timonensis	0.000433839	0.00130152	0.00021692	0.000650759	0.000433839	0.000433839	0	0.000433839	0.0010846	0.00021692	0	0.000433839	0	0	0.00151844	0.00021692	0	0.000867679	0.000650759	0	0.00021692	0.00021692	0	0	0	0.00021692	0	0.000867679	0	0.00173536	0.00130152	0.000433839	0	0.000433839	0.000433839	0	0.00021692	0	0	0	0.000433839	0
Cluster_379	Bacteria	Bacillota	Clostridia	Eubacteriales	Unassigned	Intestinimonas	Intestinimonas_timonensis	0	0.00021692	0	0	0	0.000650759	0	0.00021692	0.000433839	0	0.00021692	0	0	0	0	0	0.00130152	0	0.00021692	0.000433839	0	0	0	0	0	0	0.00151844	0.00021692	0.00021692	0	0.00021692	0.00021692	0	0	0	0.00021692	0.00021692	0	0	0.000433839	0.000433839	0
Cluster_802	Bacteria	Bacillota	Clostridia	Eubacteriales	Unassigned	Intestinimonas	Intestinimonas_timonensis	0	0	0	0	0	0	0	0.00021692	0	0	0	0.00021692	0.0010846	0.00021692	0	0	0	0.00238612	0	0	0	0	0	0	0	0	0.00021692	0	0	0	0	0	0	0.000433839	0.00021692	0	0.0010846	0	0	0.00021692	0	0.000650759
Cluster_771	Bacteria	Bacillota	Clostridia	Eubacteriales	Multi-affiliation	Multi-affiliation	Multi-affiliation	0.000433839	0	0	0	0	0.00021692	0	0	0	0	0	0	0	0	0.00021692	0	0	0	0	0.000433839	0	0	0	0.000433839	0	0	0	0	0	0	0	0.000650759	0	0.00021692	0.000433839	0	0	0	0	0	0	0
Cluster_405	Bacteria	Bacillota	Clostridia	Eubacteriales	Clostridiaceae	Clostridium	Clostridium_phoceensis	0	0.00021692	0	0	0.000433839	0	0	0.00021692	0	0.00021692	0	0	0	0	0	0	0	0.000433839	0	0.000433839	0	0	0.00021692	0.000433839	0	0	0	0.00021692	0.00130152	0	0	0	0	0	0.00021692	0	0	0.00021692	0	0	0	0.00021692
Cluster_434	Bacteria	Bacillota	Clostridia	Eubacteriales	Clostridiaceae	Clostridium	Clostridium_phoceensis	0	0	0	0.0010846	0.000650759	0	0.000867679	0.000433839	0.00021692	0	0.000433839	0.000433839	0	0.0010846	0.00021692	0	0.000433839	0.000433839	0	0.00021692	0	0.000433839	0	0.00021692	0	0.00021692	0	0	0	0	0	0	0	0	0	0	0.00021692	0	0	0	0	0
Cluster_112	Bacteria	Bacillota	Clostridia	Eubacteriales	Oscillospiraceae	Pseudoflavonifractor	Pseudoflavonifractor_phocaeensis	0	0	0	0.000433839	0	0	0.00021692	0.000867679	0.00347072	0.0010846	0.000650759	0.000867679	0.00498915	0.00021692	0.000433839	0	0.00477223	0.000433839	0.00151844	0.00173536	0.000867679	0.0010846	0.00130152	0.00021692	0	0.000650759	0.0010846	0.000433839	0.000867679	0.000433839	0	0.000867679	0.000650759	0.00390456	0.00021692	0.0021692	0	0.000867679	0	0.000650759	0.00238612	0
Cluster_208	Bacteria	Bacillota	Clostridia	Eubacteriales	Oscillospiraceae	Pseudoflavonifractor	Pseudoflavonifractor_phocaeensis	0.00130152	0.00195228	0.000650759	0	0	0.00021692	0	0.000650759	0	0.000433839	0	0.0010846	0	0	0	0	0	0.00021692	0.000433839	0	0	0	0	0	0.00021692	0	0	0.00130152	0	0.000433839	0	0.000433839	0	0.00021692	0	0	0.000650759	0.0010846	0.00303688	0	0	0.00021692
Cluster_243	Bacteria	Bacillota	Clostridia	Eubacteriales	Oscillospiraceae	Pseudoflavonifractor	Pseudoflavonifractor_phocaeensis	0.00173536	0	0.000867679	0	0	0	0.000433839	0	0	0	0	0.00151844	0	0.000433839	0.000433839	0	0	0	0.00021692	0	0	0	0	0.00021692	0	0.00021692	0.00021692	0.000433839	0	0	0	0	0	0	0	0	0.00021692	0	0.000433839	0	0.00130152	0
Cluster_491	Bacteria	Bacillota	Clostridia	Eubacteriales	Clostridiaceae	Clostridium	Clostridium_phoceensis	0	0.0021692	0.000433839	0	0.000433839	0.00021692	0.0010846	0.00021692	0	0	0.00151844	0.00151844	0.00130152	0.00021692	0	0	0.00021692	0.000867679	0	0.000433839	0.000433839	0.0010846	0.0010846	0.000867679	0.00021692	0.000433839	0.000433839	0.000433839	0.00021692	0.00021692	0.000433839	0.00021692	0.00021692	0	0	0	0	0	0	0.000433839	0.000433839	0.00021692
Cluster_23	Bacteria	Bacillota	Clostridia	Eubacteriales	Oscillospiraceae	Pseudoflavonifractor	Pseudoflavonifractor_gallinarum	0.00260304	0.00629067	0.00303688	0.00303688	0.00455531	0.00347072	0.00195228	0.0032538	0	0.00173536	0.00520607	0.00629067	0	0	0.00260304	0	0	0.0158351	0.0114967	0	0.000867679	0.00498915	0.00715835	0.00911063	0.00021692	0.00303688	0	0.00260304	0.00173536	0.000650759	0.0032538	0.00130152	0.00455531	0.00650759	0	0.00021692	0	0.0182213	0.0160521	0	0.00477223	0.00542299
Cluster_573	Bacteria	Bacillota	Clostridia	Eubacteriales	Multi-affiliation	Multi-affiliation	Multi-affiliation	0	0	0	0.00021692	0	0.00021692	0.000650759	0.000650759	0	0.000433839	0.000433839	0.00130152	0	0	0	0	0	0.000867679	0.000867679	0	0	0.00021692	0.00021692	0	0	0	0	0	0	0	0	0.000433839	0	0.000650759	0	0	0	0	0	0	0	0
Cluster_1472	Bacteria	Bacillota	Clostridia	Eubacteriales	Oscillospiraceae	Pseudoflavonifractor	Pseudoflavonifractor_gallinarum	0	0	0.000867679	0	0	0.000433839	0.00021692	0.000650759	0	0	0.000867679	0.000433839	0.00021692	0	0	0	0	0.00021692	0	0.00021692	0	0.00021692	0	0	0	0	0.000650759	0.000433839	0.00021692	0.00021692	0.000433839	0	0	0	0	0	0.00173536	0	0.00021692	0.00021692	0.000433839	0.00021692
Cluster_384	Bacteria	Bacillota	Clostridia	Eubacteriales	Oscillospiraceae	Pseudoflavonifractor	Pseudoflavonifractor_capillosus	0.00021692	0.00021692	0	0	0	0.00021692	0	0	0	0	0.000867679	0.000650759	0	0.000650759	0	0.00021692	0	0.000650759	0.000433839	0	0.000433839	0	0.000433839	0	0	0	0	0	0.00021692	0	0	0	0.00021692	0.00021692	0.00021692	0	0.00260304	0.00021692	0	0	0.00021692	0.000433839
Cluster_89	Bacteria	Bacillota	Clostridia	Eubacteriales	Oscillospiraceae	Pseudoflavonifractor	Pseudoflavonifractor_capillosus	0	0.00498915	0.00238612	0	0	0.00021692	0.00238612	0.0010846	0.00021692	0.00021692	0.00021692	0.00433839	0.00238612	0.00238612	0	0.000650759	0	0.00281996	0.00195228	0	0.00238612	0.00477223	0.000433839	0.00130152	0.000650759	0.000650759	0.00021692	0.00433839	0.000867679	0.00130152	0.00238612	0.00151844	0	0.000433839	0	0.000867679	0.000433839	0	0	0.000433839	0.00260304	0.00390456
Cluster_101	Bacteria	Bacillota	Clostridia	Eubacteriales	Clostridiaceae	Clostridium	Clostridium_phoceensis	0.000650759	0.00455531	0.0010846	0	0.000650759	0	0.00477223	0.0032538	0.00520607	0.00195228	0.0143167	0.0106291	0.00715835	0.0021692	0.00130152	0	0	0.00238612	0.000433839	0	0.00238612	0.00151844	0.00151844	0	0.00021692	0.0010846	0.00303688	0.00195228	0.0010846	0.00433839	0.00694143	0.000650759	0	0	0.00021692	0.0010846	0.00238612	0	0.00368764	0	0.00151844	0.00130152
Cluster_135	Bacteria	Bacillota	Clostridia	Eubacteriales	Clostridiaceae	Clostridium	Clostridium_phoceensis	0	0.0032538	0	0	0	0	0.0010846	0.0010846	0	0	0.00932755	0.00021692	0.0032538	0.00303688	0	0	0	0.000650759	0.00021692	0	0	0.000433839	0	0.00021692	0	0	0.00130152	0.000433839	0	0.000433839	0.000650759	0.00130152	0	0	0.00021692	0.000650759	0.000867679	0.00021692	0.000650759	0	0	0
Cluster_88	Bacteria	Bacillota	Clostridia	Eubacteriales	Multi-affiliation	Multi-affiliation	Multi-affiliation	0.00173536	0.000433839	0.00238612	0.000867679	0.00347072	0	0.000867679	0.00195228	0.000650759	0.0010846	0.00130152	0.000433839	0.000650759	0.0010846	0.000433839	0.0032538	0.00130152	0.00607375	0.0010846	0.00303688	0.000650759	0.000433839	0	0.000867679	0	0	0.000867679	0.00195228	0.00130152	0.00195228	0.000650759	0.000650759	0.00238612	0.00130152	0.00151844	0.000433839	0.00281996	0.00260304	0.00281996	0.000867679	0.00130152	0.000650759
Cluster_116	Bacteria	Bacillota	Clostridia	Eubacteriales	Oscillospiraceae	Pseudoflavonifractor	Pseudoflavonifractor_gallinarum	0.00281996	0.00021692	0.000867679	0	0.00151844	0.00021692	0.000433839	0	0	0.000433839	0	0.000867679	0.00021692	0.000650759	0.00021692	0.00151844	0.000650759	0.00173536	0.00021692	0	0.000433839	0.000650759	0.00021692	0	0	0.000650759	0.000433839	0.000867679	0.000433839	0.00260304	0	0.00021692	0.000650759	0.00195228	0.000650759	0.00021692	0.0021692	0	0	0.0010846	0.000650759	0.00130152
Cluster_171	Bacteria	Bacillota	Clostridia	Eubacteriales	Oscillospiraceae	Pseudoflavonifractor	Pseudoflavonifractor_gallinarum	0.00021692	0.00021692	0	0.000867679	0.000650759	0.000433839	0.000867679	0	0.000650759	0.00021692	0.00021692	0.000433839	0.000867679	0.00151844	0.000433839	0.00021692	0	0.00130152	0	0.000867679	0.000650759	0	0	0.00281996	0.000433839	0.000650759	0.00021692	0.000433839	0.000433839	0	0.00021692	0.000433839	0.00021692	0.000867679	0	0.00021692	0.00130152	0.0010846	0.000650759	0.00151844	0	0.000433839
Cluster_403	Bacteria	Bacillota	Clostridia	Eubacteriales	Unassigned	Flintibacter	Flintibacter_butyricus	0	0	0.00021692	0.00021692	0.000433839	0	0	0.00021692	0	0	0	0.000433839	0	0	0.000433839	0	0.000433839	0	0	0	0	0.000650759	0.000433839	0	0.000433839	0	0	0.00021692	0.0010846	0	0	0.00021692	0.00021692	0	0	0.00021692	0	0	0.00021692	0.000433839	0.00021692	0.00021692
Cluster_517	Bacteria	Bacillota	Clostridia	Eubacteriales	Christensenellaceae	Guopingia	Guopingia_tenuis	0	0	0	0	0.000433839	0	0	0	0	0.00021692	0	0	0	0	0.000433839	0	0	0	0	0	0	0	0	0	0	0.00021692	0	0	0	0	0	0	0	0	0	0	0	0	0	0.00021692	0	0
Cluster_218	Bacteria	Bacillota	Clostridia	Eubacteriales	Oscillospiraceae	Pseudoruminococcus	Pseudoruminococcus_massiliensis	0	0	0	0	0	0	0.00650759	0	0.00130152	0	0	0	0.00650759	0	0	0	0.00563991	0	0	0.000650759	0	0	0	0.00195228	0.000867679	0.0010846	0	0.00173536	0	0.00195228	0	0	0	0	0.000650759	0.000433839	0.000650759	0	0.00173536	0.00195228	0	0
Cluster_2396	Bacteria	Bacillota	Clostridia	Eubacteriales	Oscillospiraceae	Multi-affiliation	Multi-affiliation	0	0	0	0	0	0	0.00021692	0	0	0	0.00021692	0.000433839	0.0010846	0	0	0	0.000433839	0.000433839	0.0010846	0	0	0	0	0	0	0.000650759	0.000650759	0	0.000433839	0.0010846	0	0.000650759	0	0	0.000433839	0	0	0.000650759	0	0	0	0
Cluster_139	Bacteria	Bacillota	Clostridia	Eubacteriales	Oscillospiraceae	Neglectibacter	Neglectibacter_timonensis	0.0021692	0.0010846	0.000867679	0.000867679	0.0010846	0.000867679	0.000867679	0.00021692	0.000433839	0.00021692	0	0.00412148	0	0.000433839	0.00173536	0.00130152	0.000433839	0.0010846	0.000433839	0.000650759	0.000650759	0.00021692	0	0.00021692	0	0.00021692	0	0.000867679	0.00173536	0.000650759	0.0010846	0.000433839	0.0021692	0	0.00130152	0.000433839	0.00130152	0	0.000867679	0.000867679	0.00151844	0.00021692
Cluster_81	Bacteria	Bacillota	Clostridia	Eubacteriales	Oscillospiraceae	Neglectibacter	Neglectibacter_timonensis	0.00021692	0.00238612	0.000867679	0.00021692	0.00195228	0	0.0032538	0.0021692	0.000650759	0.0021692	0	0.000867679	0.000433839	0.0010846	0.0021692	0.00021692	0.00173536	0.00412148	0.000433839	0.000650759	0.000433839	0.00021692	0.00151844	0.000433839	0	0.00173536	0.000650759	0.000433839	0.000433839	0.00021692	0.00195228	0.00173536	0.00130152	0.000650759	0.000433839	0.000650759	0.00238612	0	0.000433839	0.00281996	0.0010846	0.000650759
Cluster_285	Bacteria	Bacillota	Clostridia	Eubacteriales	Oscillospiraceae	Neglectibacter	Neglectibacter_timonensis	0	0.0010846	0.00151844	0	0.00021692	0.000867679	0.00021692	0.00151844	0	0.000433839	0.0010846	0.000433839	0.000433839	0.00021692	0.000650759	0	0.00021692	0.000433839	0.00021692	0	0	0	0.00021692	0.00151844	0	0.00021692	0	0.000867679	0.000867679	0.0010846	0	0.000650759	0	0.00021692	0.00130152	0	0.000650759	0.000433839	0	0	0	0.000867679
Cluster_439	Bacteria	Bacillota	Clostridia	Eubacteriales	Oscillospiraceae	Neglectibacter	Neglectibacter_timonensis	0.000867679	0	0	0	0	0	0	0	0	0	0.000433839	0.000650759	0	0	0	0	0	0.00021692	0	0	0	0	0	0.000867679	0	0	0.000433839	0	0	0	0.000650759	0	0	0	0	0	0	0	0.000650759	0	0	0
Cluster_420	Bacteria	Bacillota	Clostridia	Eubacteriales	Oscillospiraceae	Neglectibacter	Neglectibacter_timonensis	0.000433839	0	0.00368764	0.000433839	0	0	0.000433839	0	0	0	0	0	0.00195228	0	0	0	0	0	0	0	0	0	0.00130152	0.000867679	0	0.000650759	0	0	0.00021692	0.000433839	0	0	0	0	0.00021692	0	0	0	0	0	0	0
Cluster_294	Bacteria	Bacillota	Clostridia	Eubacteriales	Oscillospiraceae	Multi-affiliation	Multi-affiliation	0	0	0	0	0	0	0.000433839	0.000433839	0.000650759	0.000650759	0.00021692	0	0.000433839	0.00021692	0.000650759	0	0.000867679	0.000433839	0	0	0.000650759	0	0.00021692	0	0	0.00021692	0.000867679	0	0.000650759	0.000867679	0	0	0	0	0	0	0.000433839	0	0.00151844	0	0.000433839	0.00021692
Cluster_12	Bacteria	Bacillota	Clostridia	Eubacteriales	Oscillospiraceae	Neglectibacter	Neglectibacter_timonensis	0.00303688	0.00390456	0.0010846	0.00368764	0.00130152	0.00281996	0.0167028	0.00368764	0.00585683	0.00563991	0.00845987	0.00368764	0.0232104	0.00520607	0.010846	0.000867679	0.0301518	0.0273319	0.00780911	0.00260304	0.000867679	0.00303688	0.0195228	0.00629067	0.0032538	0.00715835	0.0229935	0.00650759	0.0164859	0.0136659	0.00498915	0.00303688	0.00281996	0.0101952	0.00737527	0.00607375	0.018872	0.010846	0.00867679	0.00585683	0.00542299	0.0032538
Cluster_1151	Bacteria	Bacillota	Clostridia	Eubacteriales	Oscillospiraceae	Acutalibacter	Acutalibacter_muris	0	0	0	0	0	0	0	0.000650759	0	0.00021692	0	0	0	0	0.000650759	0	0.000650759	0.000433839	0	0	0	0	0	0.0010846	0	0	0.00021692	0	0.000650759	0	0	0	0	0	0	0	0	0	0	0	0	0
Cluster_205	Bacteria	Bacillota	Clostridia	Eubacteriales	Oscillospiraceae	Acutalibacter	Acutalibacter_muris	0.00021692	0	0	0.000433839	0.00021692	0	0.000867679	0	0.000433839	0.000433839	0.00021692	0.00021692	0.0010846	0	0.000867679	0.000433839	0.00238612	0.00151844	0.00021692	0.00021692	0.00021692	0	0.000650759	0.000433839	0	0.000650759	0.00281996	0.0010846	0.000867679	0.00195228	0.000867679	0.000433839	0	0.000650759	0.00021692	0.000650759	0.000433839	0.00151844	0	0.00021692	0	0.00021692
Cluster_788	Bacteria	Bacillota	Clostridia	Eubacteriales	Oscillospiraceae	Acutalibacter	Acutalibacter_muris	0	0	0	0	0.00021692	0	0.000867679	0	0.000433839	0	0.00021692	0	0.000650759	0.00021692	0.000867679	0	0.000650759	0.0010846	0	0	0	0	0.0010846	0	0	0.000650759	0.000650759	0	0.0010846	0.00021692	0.00021692	0.000867679	0	0.000867679	0	0.00021692	0.000867679	0	0.000650759	0	0	0.000433839
Cluster_407	Bacteria	Bacillota	Clostridia	Eubacteriales	Oscillospiraceae	Neglectibacter	Neglectibacter_timonensis	0	0	0	0	0.00021692	0	0	0.00021692	0	0	0	0	0.000433839	0	0.000433839	0.00021692	0.000433839	0.00021692	0	0	0	0	0	0	0	0	0.00021692	0	0	0.000433839	0	0	0	0	0	0.000650759	0.000867679	0.000433839	0	0.000433839	0	0
Cluster_192	Bacteria	Bacillota	Clostridia	Eubacteriales	Oscillospiraceae	Anaeromassilibacillus	Anaeromassilibacillus_senegalensis	0	0.000650759	0	0	0	0	0.000867679	0.0010846	0.000433839	0	0.00260304	0.000867679	0.0010846	0.000433839	0	0.00021692	0.00173536	0	0	0.00195228	0	0.000433839	0.000867679	0.000867679	0.00021692	0.000650759	0.00021692	0.000433839	0.000867679	0.0010846	0.000650759	0.00021692	0	0.00021692	0.000867679	0.00151844	0.000433839	0.00021692	0	0.00173536	0.000650759	0.00021692
Cluster_385	Bacteria	Bacillota	Clostridia	Eubacteriales	Oscillospiraceae	Caproicibacter	Caproicibacter_fermentans	0.000867679	0.0010846	0	0	0	0.000650759	0	0	0	0	0.000650759	0.000433839	0.000433839	0.00021692	0	0.00021692	0.00021692	0.0021692	0	0	0.00021692	0	0.000433839	0	0.000867679	0	0.000650759	0	0.000433839	0.000650759	0	0.00021692	0	0.00021692	0	0	0.0021692	0	0.000433839	0.00021692	0	0
Cluster_190	Bacteria	Bacillota	Clostridia	Eubacteriales	Oscillospiraceae	Hydrogeniiclostridium	Hydrogeniiclostridium_mannosilyticum	0.00151844	0	0	0	0.0010846	0.00130152	0.0010846	0	0.000433839	0	0.000867679	0	0	0.00021692	0.000433839	0	0	0.000433839	0.00195228	0	0	0.000867679	0.000650759	0.00173536	0	0.00021692	0.00130152	0	0.00130152	0	0.00151844	0	0.000650759	0.00130152	0.000433839	0	0.000867679	0.000433839	0.00021692	0.0010846	0.000650759	0.00130152
Cluster_111	Bacteria	Bacillota	Clostridia	Eubacteriales	Oscillospiraceae	Anaeromassilibacillus	Anaeromassilibacillus_senegalensis	0	0.000433839	0.00281996	0.00021692	0.00151844	0	0.000433839	0.0010846	0	0.00021692	0.0164859	0.00759219	0.00260304	0.00195228	0	0.00021692	0	0.000650759	0.0010846	0	0.000867679	0.00151844	0.00455531	0.00650759	0	0.00021692	0.000433839	0.00173536	0	0.000433839	0.00130152	0.000433839	0	0.000433839	0	0.00021692	0.000433839	0.00759219	0	0.00151844	0	0.00390456
Cluster_199	Bacteria	Bacillota	Clostridia	Eubacteriales	Oscillospiraceae	Anaeromassilibacillus	Anaeromassilibacillus_senegalensis	0.000650759	0.000433839	0	0	0.000650759	0.0010846	0	0.00130152	0	0.000433839	0	0	0.00195228	0	0	0	0	0	0.00021692	0	0	0	0	0	0	0	0.000650759	0	0.000433839	0	0.00021692	0	0.000433839	0	0.00021692	0	0.00021692	0	0.00021692	0.00021692	0.00021692	0.00021692
Cluster_307	Bacteria	Bacillota	Clostridia	Eubacteriales	Multi-affiliation	Multi-affiliation	Multi-affiliation	0.00238612	0	0.00477223	0	0	0	0	0.00151844	0	0	0	0	0	0	0	0.0010846	0	0	0	0	0	0	0	0	0.000867679	0.000433839	0	0.000650759	0	0	0	0.00021692	0.000650759	0	0	0	0	0.000433839	0	0	0	0.000433839
Cluster_117	Bacteria	Bacillota	Clostridia	Eubacteriales	Oscillospiraceae	Agathobaculum	Agathobaculum_desmolans	0	0.00130152	0.00021692	0.00173536	0.0021692	0	0.00911063	0.00021692	0.000433839	0.00433839	0.00130152	0.00694143	0	0.0021692	0	0.0010846	0	0.00498915	0.0010846	0.000867679	0.00195228	0.00303688	0	0.0021692	0	0.00542299	0.00498915	0.00715835	0.000650759	0.00281996	0.00368764	0.00368764	0.0021692	0.00195228	0.000650759	0	0.0147505	0.000650759	0.00151844	0.000433839	0.00151844	0.0010846
Cluster_146	Bacteria	Bacillota	Clostridia	Eubacteriales	Oscillospiraceae	Agathobaculum	Agathobaculum_desmolans	0	0	0.0021692	0.000867679	0	0	0.000433839	0	0	0.0010846	0	0.00303688	0	0.0021692	0.000650759	0.000867679	0.00151844	0.000650759	0.00195228	0	0.000867679	0.0021692	0.00260304	0.00021692	0.00629067	0.000433839	0	0	0.0021692	0	0.0021692	0.00281996	0.00173536	0	0	0.000650759	0.0010846	0.00151844	0.00281996	0.00130152	0.00130152	0.00130152
Cluster_399	Bacteria	Bacillota	Clostridia	Eubacteriales	Oscillospiraceae	Agathobaculum	Agathobaculum_desmolans	0.0010846	0	0	0	0	0	0	0	0.00021692	0	0	0.000867679	0	0.0021692	0	0	0.00021692	0	0.000433839	0.000650759	0	0.00021692	0	0.000650759	0.000433839	0	0	0.00021692	0	0.00021692	0	0	0.00021692	0.000650759	0.00173536	0	0	0.00021692	0	0.000650759	0.00021692	0.000433839
Cluster_104	Bacteria	Bacillota	Clostridia	Eubacteriales	Clostridiaceae	Butyricicoccus	Butyricicoccus_pullicaecorum	0.00195228	0.000650759	0.00151844	0	0.000433839	0.00021692	0.00173536	0.00130152	0	0.00195228	0.00151844	0	0	0	0.000650759	0.00195228	0	0.0010846	0.000650759	0	0.000433839	0	0.000867679	0.00195228	0.000433839	0	0.00021692	0.00238612	0.00303688	0.000867679	0.000433839	0.00477223	0.00173536	0.00130152	0	0.0010846	0.000867679	0.00151844	0.00347072	0.00021692	0.0021692	0.00130152
Cluster_514	Bacteria	Bacillota	Clostridia	Eubacteriales	Clostridiaceae	Butyricicoccus	Butyricicoccus_pullicaecorum	0	0	0.000433839	0	0.000433839	0.00021692	0.00021692	0	0	0	0	0	0	0	0	0	0	0.000433839	0	0	0.00021692	0	0	0	0	0	0	0.000433839	0.000867679	0	0	0.00021692	0.00021692	0	0	0	0.000433839	0.000650759	0	0	0.000433839	0
Cluster_327	Bacteria	Bacillota	Clostridia	Eubacteriales	Clostridiaceae	Butyricicoccus	Butyricicoccus_pullicaecorum	0.0010846	0.000867679	0.000433839	0.000650759	0	0	0	0	0	0	0.0010846	0	0	0	0	0.00021692	0	0	0	0	0	0	0	0.000433839	0	0.00021692	0	0.000650759	0	0	0	0.000650759	0	0.0010846	0	0.000650759	0.000433839	0	0	0.000433839	0.000650759	0.000650759
Cluster_406	Bacteria	Bacillota	Clostridia	Eubacteriales	Clostridiaceae	Butyricicoccus	Butyricicoccus_pullicaecorum	0.000433839	0	0.00021692	0	0	0.000650759	0	0	0	0	0.000867679	0	0	0	0	0	0	0.000650759	0.000433839	0	0	0.00021692	0.000650759	0.0010846	0	0.000867679	0	0.000867679	0	0	0	0.00021692	0.000650759	0	0	0	0.00151844	0	0.000867679	0	0	0.00130152
Cluster_319	Bacteria	Bacillota	Clostridia	Eubacteriales	Peptococcaceae	Peptococcus	Peptococcus_simiae	0	0.000650759	0.000650759	0	0	0.000433839	0.00151844	0	0	0	0	0	0.000433839	0	0.000650759	0.000650759	0.000433839	0	0	0.00173536	0	0	0	0	0.00130152	0.00021692	0.00021692	0.000433839	0.000650759	0.00021692	0.0010846	0	0	0	0	0	0.000433839	0	0.00021692	0.000650759	0	0.00021692
Cluster_183	Bacteria	Thermodesulfobacteriota	Desulfuromonadia	Desulfuromonadales	Desulfuromonadaceae	Pelobacter	Pelobacter_seleniigenes	0	0	0.0010846	0	0	0.00021692	0	0	0	0	0	0.0010846	0.00412148	0	0.000867679	0	0	0	0	0	0.000650759	0	0	0.00021692	0.00021692	0.00195228	0	0.00021692	0.0021692	0.000433839	0	0	0	0.00021692	0	0.00195228	0.0010846	0.00759219	0	0	0	0
Cluster_49	Bacteria	Candidatus_Melainabacteria	Unassigned	Vampirovibrionales	Unassigned	Vampirovibrio	Vampirovibrio_chlorellavorus	0	0	0.0260304	0.000650759	0	0	0	0	0	0	0.00130152	0.0780911	0.0175705	0.0114967	0.000650759	0	0.00195228	0	0	0.00455531	0.00173536	0.00021692	0.00997831	0	0.000433839	0.000650759	0	0	0.000867679	0.00347072	0.00303688	0.00021692	0	0	0.00021692	0.00173536	0	0.00650759	0.00650759	0.0264642	0	0
Cluster_156	Bacteria	Candidatus_Melainabacteria	Unassigned	Vampirovibrionales	Unassigned	Vampirovibrio	Vampirovibrio_chlorellavorus	0	0	0.0010846	0	0	0.00021692	0	0	0	0	0	0	0.000433839	0.000433839	0	0.000650759	0	0	0	0.000433839	0	0.000433839	0.0010846	0	0	0.00021692	0	0.000867679	0.0010846	0.00412148	0	0.000433839	0	0.000867679	0	0.00260304	0.00542299	0	0	0.00151844	0	0
Cluster_411	Bacteria	Candidatus_Melainabacteria	Unassigned	Vampirovibrionales	Unassigned	Vampirovibrio	Vampirovibrio_chlorellavorus	0	0.000433839	0	0.00021692	0	0	0	0	0	0	0.000650759	0	0.00173536	0.00021692	0	0.000433839	0.00130152	0	0	0	0.00021692	0	0	0.000433839	0	0	0	0	0.0010846	0	0	0.00021692	0	0	0	0	0.000867679	0	0	0.000650759	0.00021692	0
Cluster_563	Bacteria	Actinomycetota	Coriobacteriia	Eggerthellales	Eggerthellaceae	Rubneribacter	Rubneribacter_badeniensis	0.000433839	0.00021692	0	0	0.00021692	0	0	0.000433839	0	0	0	0	0.00021692	0	0	0.00021692	0.000650759	0	0	0.00021692	0	0	0	0.00151844	0	0	0	0.00021692	0	0	0	0	0.00021692	0.000433839	0.00021692	0	0	0	0	0	0.000433839	0
Cluster_416	Bacteria	Thermodesulfobacteriota	Desulfovibrionia	Desulfovibrionales	Desulfovibrionaceae	Desulfovibrio	Desulfovibrio_intestinalis	0	0	0	0.000433839	0.00021692	0.000433839	0	0	0.000433839	0	0	0.00021692	0.0010846	0	0.000433839	0	0.000433839	0	0	0.000433839	0.00021692	0.00021692	0.00151844	0.0010846	0	0	0	0.00021692	0.0010846	0.00130152	0.00021692	0	0	0.000433839	0	0.000867679	0	0	0.000433839	0.00151844	0.00173536	0
Cluster_10	Bacteria	Campylobacterota	Epsilonproteobacteria	Campylobacterales	Campylobacteraceae	Campylobacter	Campylobacter_jejuni	0.0110629	0.0613883	0.00151844	0.0138829	0.0125813	0.0130152	0.00585683	0.0537961	0.0010846	0.026898	0.0386117	0.0021692	0.0010846	0.00563991	0.00130152	0.00368764	0.00802603	0.0349241	0.00412148	0.00130152	0.0032538	0.013449	0.0177874	0.0156182	0.00889371	0.00759219	0.0121475	0.0121475	0.000433839	0.00737527	0.000650759	0.00260304	0.037961	0.00238612	0.0121475	0.00238612	0.0240781	0.0171367	0.00889371	0.0212581	0.0262473	0.0251627
Cluster_486	Bacteria	Campylobacterota	Epsilonproteobacteria	Campylobacterales	Campylobacteraceae	Campylobacter	Campylobacter_jejuni	0.0010846	0.00151844	0	0.00021692	0.000867679	0.000433839	0.000650759	0.0010846	0	0.000433839	0.00238612	0	0.0010846	0	0.000650759	0	0.00021692	0.0021692	0.00021692	0	0	0	0.000650759	0	0	0	0	0.00195228	0	0	0.000433839	0	0.00260304	0	0.000867679	0.00021692	0.0010846	0.000867679	0.000433839	0.000433839	0.00021692	0.000433839
Cluster_1628	Bacteria	Pseudomonadota	Gammaproteobacteria	Enterobacterales	Enterobacteriaceae	Shigella	Shigella_dysenteriae	0	0	0	0	0	0.00021692	0	0	0	0	0.00021692	0	0	0	0	0	0	0.00021692	0	0	0	0.000650759	0.000433839	0.00021692	0	0	0	0.000433839	0	0	0.000433839	0	0	0	0	0	0.00130152	0	0	0	0	0
Cluster_569	Bacteria	Pseudomonadota	Gammaproteobacteria	Enterobacterales	Enterobacteriaceae	Shigella	Shigella_dysenteriae	0	0	0	0	0	0.00021692	0	0	0	0	0	0.000433839	0	0	0	0	0	0.000433839	0.000650759	0	0	0.00173536	0	0.0010846	0	0	0	0.00130152	0	0	0.00021692	0	0	0	0	0	0.00021692	0	0	0	0	0
Cluster_8	Bacteria	Pseudomonadota	Gammaproteobacteria	Enterobacterales	Enterobacteriaceae	Multi-affiliation	Multi-affiliation	0.000433839	0	0	0.00173536	0.00021692	0.0173536	0.000433839	0.0110629	0.000433839	0	0.00021692	0.00954447	0	0.00130152	0.000433839	0	0.00021692	0.0101952	0	0.00021692	0	0.0455531	0.0127983	0.010846	0	0.000867679	0.0119306	0.0295011	0.000650759	0.0010846	0.0247289	0	0	0.000433839	0	0	0.0436009	0.000433839	0.000433839	0.00130152	0	0
Cluster_230	Bacteria	Bacillota	Erysipelotrichia	Erysipelotrichales	Coprobacillaceae	Thomasclavelia	Thomasclavelia_saccharogumia	0.00195228	0	0	0	0.000650759	0.00130152	0.00021692	0.000433839	0.000650759	0.000650759	0	0.00021692	0.0010846	0	0	0.000867679	0.00021692	0.0010846	0	0.000867679	0.00021692	0	0	0	0	0.000433839	0	0.000433839	0.0010846	0.000650759	0.000433839	0	0.000650759	0.000433839	0.000433839	0.000433839	0.0021692	0.000650759	0.000650759	0.0010846	0.0021692	0.000650759
Cluster_66	Bacteria	Bacillota	Erysipelotrichia	Erysipelotrichales	Erysipelotrichaceae	Massilimicrobiota	Massilimicrobiota_timonensis	0.0032538	0.00195228	0.00173536	0.000867679	0.00281996	0	0.00130152	0.00368764	0.0010846	0.00130152	0.00563991	0.00498915	0.00433839	0.00303688	0.000433839	0.00303688	0.00281996	0.0032538	0.000433839	0.00130152	0.000867679	0.00151844	0.0010846	0.0010846	0.00195228	0.00130152	0.000433839	0.00455531	0.000867679	0.0021692	0.00021692	0.0032538	0.00195228	0.000650759	0.00238612	0.00173536	0.00607375	0.0021692	0.000867679	0.0010846	0.00173536	0.00347072
Cluster_108	Bacteria	Bacillota	Erysipelotrichia	Erysipelotrichales	Erysipelotrichaceae	Massilimicrobiota	Massilimicrobiota_timonensis	0.00195228	0.00130152	0	0.00173536	0.000433839	0	0.00954447	0.0010846	0.00021692	0.0010846	0.00260304	0	0.000650759	0.000650759	0	0.00151844	0	0	0.00455531	0.00021692	0.00195228	0.000650759	0	0.00195228	0	0.000433839	0	0	0.000650759	0	0	0.000867679	0.00238612	0.000867679	0	0.000433839	0.0010846	0.0010846	0.000650759	0.000650759	0.0010846	0.00130152
Cluster_27	Bacteria	Bacillota	Erysipelotrichia	Erysipelotrichales	Coprobacillaceae	Thomasclavelia	Thomasclavelia_spiroformis	0	0.00173536	0.00629067	0.000650759	0	0.00173536	0.00303688	0.0021692	0	0.00021692	0.0273319	0.00130152	0.00021692	0.00759219	0	0.00130152	0	0.000433839	0.00867679	0	0.000433839	0.00542299	0.00130152	0.000433839	0.00021692	0.000867679	0	0.00151844	0.0021692	0.00021692	0	0.000650759	0.00390456	0.00390456	0.000650759	0.0021692	0.00303688	0.00260304	0.00585683	0.00932755	0.00477223	0.00607375
Cluster_98	Bacteria	Bacillota	Erysipelotrichia	Erysipelotrichales	Coprobacillaceae	Thomasclavelia	Thomasclavelia_spiroformis	0.000650759	0.000433839	0.00889371	0.00021692	0.000650759	0.00238612	0.00021692	0.00195228	0.0010846	0	0.000650759	0.00498915	0	0	0.000867679	0	0	0	0.00151844	0.000867679	0.0010846	0.00238612	0.00238612	0.00650759	0	0.000433839	0.00281996	0.00629067	0.00021692	0.00130152	0.0021692	0.000433839	0.00238612	0.000867679	0.0010846	0.000433839	0.00281996	0.00173536	0.00563991	0.00737527	0.00238612	0.000650759
Cluster_511	Bacteria	Bacillota	Erysipelotrichia	Erysipelotrichales	Erysipelotrichaceae	Multi-affiliation	Multi-affiliation	0	0	0.000867679	0.0010846	0	0	0	0.00021692	0	0.00021692	0	0	0.000433839	0	0	0	0	0	0	0.00195228	0.00021692	0	0	0.00021692	0	0	0.000650759	0	0	0.000867679	0	0.000433839	0.00021692	0	0	0	0	0	0	0.00021692	0.00021692	0
Cluster_373	Bacteria	Bacillota	Erysipelotrichia	Erysipelotrichales	Erysipelotrichaceae	Massilicoli	Massilicoli_timonensis	0	0	0.000433839	0	0	0	0	0	0	0	0	0.000650759	0	0	0.000433839	0	0.000433839	0	0	0	0	0	0.000867679	0.000650759	0	0.000867679	0	0.0010846	0	0.00021692	0	0	0	0	0	0	0	0	0	0.00151844	0	0
Cluster_198	Bacteria	Bacillota	Erysipelotrichia	Erysipelotrichales	Erysipelotrichaceae	Merdibacter	Merdibacter_massiliensis	0	0.000433839	0.000650759	0.000433839	0.00021692	0	0	0.00151844	0	0.000433839	0	0	0.0010846	0.00021692	0.00021692	0	0	0.000433839	0.00021692	0.00021692	0.000433839	0.00021692	0	0.000433839	0	0	0.000650759	0.00021692	0.000867679	0	0	0.00021692	0.000433839	0.00021692	0.00130152	0.00021692	0.000433839	0.00021692	0.00021692	0.000650759	0.00021692	0.00021692
Cluster_372	Bacteria	Bacillota	Erysipelotrichia	Erysipelotrichales	Erysipelotrichaceae	Merdibacter	Merdibacter_massiliensis	0	0	0	0.0010846	0.000433839	0.00260304	0.000867679	0.000433839	0.00021692	0.000433839	0	0.00021692	0	0.000867679	0.000650759	0.00021692	0.000433839	0.000867679	0.00021692	0	0.000650759	0	0	0.00238612	0	0.00173536	0	0.00021692	0.00130152	0	0.000433839	0.00021692	0.00173536	0.000650759	0	0	0.000650759	0.0010846	0.000867679	0	0.000867679	0
Cluster_770	Bacteria	Bacillota	Erysipelotrichia	Erysipelotrichales	Erysipelotrichaceae	Merdibacter	Merdibacter_massiliensis	0	0	0	0	0	0	0	0	0	0	0	0	0	0	0	0	0	0.000867679	0	0.00173536	0	0	0.00021692	0	0	0	0	0	0	0.000433839	0	0	0	0	0.00021692	0.00021692	0	0	0	0	0	0
Cluster_45	Bacteria	Mycoplasmatota	Mollicutes	Anaeroplasmatales	Anaeroplasmataceae	Anaeroplasma	Anaeroplasma_bactoclasticum	0	0	0.00563991	0.00390456	0	0.00433839	0	0	0.00477223	0	0.0572668	0.0180043	0	0	0.00303688	0	0	0	0.000650759	0	0.0010846	0.00021692	0.00260304	0.00867679	0	0.00303688	0	0.00173536	0.0010846	0.000650759	0	0.000650759	0.00021692	0	0	0.00151844	0	0.00238612	0.00347072	0	0	0.00412148
Cluster_16	Bacteria	Bacillota	Bacilli	Bacillales	Bacillaceae	Bacillus	Bacillus_salis	0.0240781	0	0.010846	0.00303688	0.0132321	0.00715835	0.00715835	0.0177874	0	0.0184382	0.0440347	0.0221258	0.0201735	0.0125813	0.00867679	0.00520607	0	0.00195228	0.00477223	0.0125813	0.00260304	0.00151844	0	0.0032538	0.00347072	0.00715835	0.00130152	0.00932755	0.00130152	0.00976139	0	0.00412148	0.00347072	0.00867679	0.00281996	0.00520607	0.00260304	0.0197397	0.0151844	0.00195228	0.00368764	0.000650759
Cluster_35	Bacteria	Bacillota	Bacilli	Lactobacillales	Streptococcaceae	Streptococcus	Multi-affiliation	0.000433839	0.000650759	0	0.00130152	0.00303688	0.00021692	0	0.000650759	0.00694143	0.000867679	0	0.00130152	0.000433839	0	0	0.00021692	0	0	0.00629067	0	0	0.00347072	0.00130152	0.00412148	0.0021692	0	0	0.00368764	0.00629067	0	0	0	0.00021692	0.00412148	0	0	0.00238612	0.000433839	0	0.000650759	0.00455531	0.0021692
Cluster_185	Bacteria	Bacillota	Bacilli	Lactobacillales	Lactobacillaceae	Limosilactobacillus	Multi-affiliation	0	0.000867679	0.00477223	0.000650759	0	0	0.00824295	0.000433839	0	0.00021692	0.00368764	0.000867679	0.00021692	0	0	0	0.000867679	0	0	0	0	0	0	0.00151844	0	0	0	0.00021692	0.00021692	0.00195228	0.000650759	0.000433839	0.00021692	0	0.000650759	0	0.000650759	0	0.000650759	0.000433839	0	0.000650759
Cluster_386	Bacteria	Bacillota	Bacilli	Lactobacillales	Lactobacillaceae	Limosilactobacillus	Multi-affiliation	0	0.000650759	0.000433839	0	0	0.000650759	0.000433839	0	0	0	0.000433839	0.000867679	0	0	0	0	0.000650759	0	0	0.00021692	0	0	0.00021692	0	0	0	0	0	0.000433839	0	0.000433839	0	0	0	0	0	0	0.00021692	0	0	0	0
Cluster_607	Bacteria	Bacillota	Bacilli	Lactobacillales	Lactobacillaceae	Ligilactobacillus	Ligilactobacillus_salivarius	0	0.00151844	0	0.000433839	0.00021692	0	0.000650759	0	0.00021692	0	0	0	0	0	0.00281996	0	0	0	0	0	0	0.00021692	0	0.0010846	0	0	0	0.000650759	0	0.00021692	0.000433839	0	0.00151844	0	0.00151844	0	0.00021692	0	0	0.000433839	0	0.000433839
Cluster_18	Bacteria	Bacillota	Bacilli	Lactobacillales	Lactobacillaceae	Ligilactobacillus	Ligilactobacillus_salivarius	0.00281996	0.0208243	0	0.0106291	0.00520607	0.00151844	0.00433839	0.00368764	0.0119306	0.0010846	0	0.00629067	0.0101952	0.00195228	0.0219089	0.00303688	0	0.00412148	0.00889371	0.00303688	0.00260304	0.0123644	0.00542299	0.0167028	0.00976139	0.00260304	0.0021692	0.0197397	0.016269	0.00281996	0.0125813	0.00455531	0.0418655	0.0021692	0.0101952	0.00021692	0.0130152	0.00347072	0.0180043	0.00629067	0.00629067	0.0149675
Cluster_138	Bacteria	Bacillota	Bacilli	Lactobacillales	Lactobacillaceae	Ligilactobacillus	Multi-affiliation	0.0010846	0.0010846	0	0.0010846	0	0	0.000867679	0.000433839	0.00195228	0	0.00238612	0.0010846	0.0021692	0	0.00021692	0.00173536	0	0	0	0.0010846	0.00130152	0.000433839	0.0010846	0.000650759	0.000650759	0.0010846	0.00151844	0.00173536	0.00021692	0	0.00021692	0.000650759	0.0010846	0.00021692	0.00694143	0.0010846	0.00021692	0.00021692	0.00130152	0.000650759	0.00151844	0.00130152
Cluster_73	Bacteria	Bacillota	Bacilli	Lactobacillales	Lactobacillaceae	Lactobacillus	Lactobacillus_johnsonii	0.000433839	0.00130152	0.00021692	0	0.000650759	0	0	0	0.000650759	0.000867679	0	0.0032538	0.000867679	0.00021692	0.00151844	0.00130152	0.000650759	0	0.00021692	0.00520607	0.00021692	0.00151844	0.00021692	0.000433839	0.000650759	0.000650759	0.0010846	0.0021692	0	0	0	0.00021692	0.000867679	0.000433839	0.000433839	0	0	0	0.000650759	0	0.000650759	0
Cluster_292	Bacteria	Bacillota	Bacilli	Lactobacillales	Lactobacillaceae	Lactobacillus	Lactobacillus_hominis	0	0	0	0	0	0	0	0	0.000433839	0	0	0	0	0	0	0	0	0	0	0.000867679	0	0	0	0	0	0	0	0	0	0	0	0	0	0	0.00021692	0	0	0	0	0	0	0
Cluster_767	Bacteria	Bacillota	Negativicutes	Acidaminococcales	Acidaminococcaceae	Phascolarctobacterium	Phascolarctobacterium_faecium	0	0.0010846	0.00021692	0	0	0	0	0	0	0	0.00021692	0.000433839	0	0.0010846	0.000867679	0.00021692	0.000650759	0	0.00021692	0.000433839	0	0.000433839	0.00021692	0	0	0	0	0.000433839	0	0.000867679	0	0	0.000867679	0	0.000650759	0	0	0.00021692	0.00021692	0.00021692	0	0
Cluster_13	Bacteria	Bacillota	Negativicutes	Acidaminococcales	Acidaminococcaceae	Phascolarctobacterium	Phascolarctobacterium_faecium	0.0210412	0.0164859	0.00954447	0.00694143	0.0197397	0.00889371	0.00759219	0.0212581	0.00845987	0.00867679	0.0151844	0.0158351	0.0110629	0.013449	0.00542299	0.00932755	0.0232104	0.0286334	0.018872	0.00672451	0.00759219	0.0130152	0.0245119	0.00824295	0.0149675	0.00715835	0.0127983	0.0112798	0.0223427	0.0123644	0.00130152	0.00802603	0.0121475	0.0208243	0.0114967	0.00585683	0.0284165	0.0238612	0.00889371	0.0201735	0.0147505	0.0169197
Cluster_706	Bacteria	Bacillota	Negativicutes	Acidaminococcales	Acidaminococcaceae	Phascolarctobacterium	Phascolarctobacterium_faecium	0.00021692	0	0	0	0	0	0	0.0010846	0.00021692	0	0	0.00021692	0	0	0.00021692	0.000650759	0.00021692	0.000650759	0.000433839	0	0	0	0.00130152	0	0	0.000650759	0.000650759	0.00021692	0	0	0	0	0	0	0	0	0.000433839	0.000650759	0	0	0	0.000433839
Cluster_2272	Bacteria	Bacillota	Negativicutes	Acidaminococcales	Acidaminococcaceae	Phascolarctobacterium	Phascolarctobacterium_faecium	0	0	0	0	0.000650759	0	0.000650759	0	0	0	0	0.000433839	0	0.000867679	0	0	0.000867679	0.00021692	0.000650759	0	0	0	0	0	0.000650759	0	0.00021692	0	0.000650759	0	0	0	0	0	0.00021692	0	0	0.000433839	0	0	0	0
Cluster_1245	Bacteria	Bacillota	Negativicutes	Acidaminococcales	Acidaminococcaceae	Phascolarctobacterium	Phascolarctobacterium_faecium	0.0010846	0	0	0	0.000650759	0	0.00021692	0.000433839	0	0.000867679	0	0.000433839	0	0	0	0	0.000433839	0.000433839	0.000433839	0	0	0	0	0	0	0	0.00021692	0	0.000433839	0.000867679	0	0	0.000650759	0.00021692	0.00021692	0	0	0.000650759	0.00021692	0	0	0.000433839
Cluster_451	Bacteria	Bacillota	Bacilli	Lactobacillales	Lactobacillaceae	Lactobacillus	Lactobacillus_acidophilus	0	0	0	0	0	0	0	0	0	0.00021692	0	0	0	0	0	0	0	0	0	0.00130152	0	0.00021692	0	0.00021692	0	0	0	0	0	0	0.00021692	0	0	0	0.00021692	0	0	0	0	0	0	0
Cluster_4	Bacteria	Bacillota	Bacilli	Lactobacillales	Lactobacillaceae	Lactobacillus	Multi-affiliation	0.00954447	0.0334056	0.0184382	0.00629067	0.00173536	0.00412148	0.0462039	0.0021692	0.00585683	0.0117137	0.0516269	0.00368764	0.00021692	0.000433839	0.0394794	0.00629067	0.00433839	0.00412148	0.00303688	0.0281996	0.00021692	0.00780911	0.0117137	0.0180043	0.00260304	0.00347072	0.000867679	0.0143167	0.00867679	0.0195228	0.0312364	0.00585683	0.00433839	0.00347072	0.0171367	0.0186551	0.00520607	0.00281996	0.0290672	0.0112798	0.00607375	0.00498915
Cluster_483	Bacteria	Bacillota	Bacilli	Lactobacillales	Lactobacillaceae	Lactobacillus	Multi-affiliation	0.00130152	0.00021692	0	0	0	0	0	0	0	0	0.000433839	0.000433839	0	0	0.00021692	0	0	0	0	0.000867679	0	0	0	0	0	0	0	0.000433839	0	0.00173536	0.00195228	0	0	0	0.000433839	0	0	0	0.00021692	0	0	0
Cluster_326	Bacteria	Bacillota	Bacilli	Lactobacillales	Lactobacillaceae	Lactobacillus	Multi-affiliation	0	0.00021692	0	0	0	0.00021692	0.000433839	0	0	0.000433839	0	0	0	0	0.000867679	0	0	0	0	0.000650759	0	0	0	0	0	0	0	0.000433839	0	0.000433839	0.000867679	0.00021692	0	0	0	0.000433839	0	0	0	0	0	0.00021692
Cluster_504	Bacteria	Bacillota	Bacilli	Lactobacillales	Lactobacillaceae	Lactobacillus	Multi-affiliation	0	0.00281996	0.000650759	0	0	0	0	0	0.00021692	0	0	0	0	0	0.00195228	0	0	0	0	0	0	0.00021692	0	0.000650759	0	0.00021692	0	0.000650759	0	0	0.0010846	0	0.00021692	0	0.0010846	0	0.00021692	0	0.00130152	0.00021692	0	0
Cluster_332	Bacteria	Bacillota	Bacilli	Lactobacillales	Lactobacillaceae	Lactobacillus	Multi-affiliation	0	0	0	0	0	0	0.000433839	0	0	0.000650759	0.00021692	0.000433839	0	0	0	0	0	0.00021692	0	0	0	0	0	0.0010846	0	0	0.00021692	0	0	0.000433839	0.00021692	0	0	0	0	0.000433839	0.00021692	0.00021692	0	0	0.000867679	0
Cluster_481	Bacteria	Bacillota	Clostridia	Eubacteriales	Peptostreptococcaceae	Romboutsia	Romboutsia_timonensis	0	0	0	0	0	0	0	0.00021692	0	0	0	0	0	0	0	0	0	0	0	0	0	0	0	0	0	0	0	0	0.000433839	0	0	0	0	0	0	0	0.000867679	0	0	0	0	0
Cluster_304	Bacteria	Bacillota	Clostridia	Eubacteriales	Eubacteriales_Family_XIII._Incertae_Sedis	Ihubacter	Ihubacter_massiliensis	0.00021692	0	0	0.00021692	0.000650759	0.000867679	0.00021692	0	0.00021692	0	0	0	0.00021692	0	0.00021692	0.00021692	0.000867679	0	0	0	0	0.000650759	0.000650759	0	0	0.000433839	0.000867679	0	0	0.00021692	0	0	0	0.000433839	0.000433839	0	0.00021692	0	0.00130152	0.00021692	0.000867679	0
Cluster_629	Bacteria	Bacillota	Clostridia	Eubacteriales	Eubacteriales_Family_XIII._Incertae_Sedis	Ihubacter	Ihubacter_massiliensis	0.000650759	0.000433839	0.000867679	0	0.000867679	0.000433839	0	0	0	0	0	0.000867679	0.000867679	0	0	0.000433839	0.000650759	0	0	0.00021692	0	0	0	0	0	0.000867679	0.00021692	0	0	0.00021692	0	0.000433839	0	0	0	0	0	0.000433839	0	0	0	0
Cluster_503	Bacteria	Bacillota	Clostridia	Eubacteriales	Christensenellaceae	Guopingia	Guopingia_tenuis	0	0	0	0	0	0.00021692	0	0	0	0	0	0	0.00021692	0	0	0	0	0	0.00021692	0	0	0	0	0.00021692	0.00021692	0.000433839	0	0.000433839	0	0.000433839	0	0	0	0.000433839	0	0.000433839	0	0	0	0	0	0.00151844
Cluster_219	Bacteria	Bacillota	Clostridia	Eubacteriales	Christensenellaceae	Multi-affiliation	Multi-affiliation	0	0.00021692	0.000650759	0	0	0	0	0	0.0021692	0	0	0	0.0010846	0	0.00021692	0	0.00303688	0	0.00021692	0	0.000433839	0	0.000433839	0	0	0.00130152	0	0	0	0	0	0	0.00021692	0.000433839	0	0	0	0	0	0	0	0
Cluster_357	Bacteria	Bacillota	Clostridia	Eubacteriales	Christensenellaceae	Luoshenia	Luoshenia_tenuis	0	0	0	0.00021692	0	0	0.000433839	0	0	0	0.000650759	0	0	0	0	0.000433839	0.00151844	0	0.000433839	0	0	0.00021692	0	0	0.0010846	0	0.00021692	0	0	0	0	0.000867679	0.00195228	0.0010846	0	0	0	0.000433839	0	0.00130152	0.000433839	0
Cluster_463	Bacteria	Bacillota	Clostridia	Eubacteriales	Christensenellaceae	Christensenella	Christensenella_massiliensis	0	0	0	0	0.000867679	0.000433839	0	0.00303688	0.000433839	0	0	0.00021692	0	0	0	0	0	0	0	0	0	0	0	0	0	0	0.00021692	0.000433839	0	0	0	0	0.00021692	0.00130152	0.00021692	0	0.00021692	0	0	0	0.0032538	0.000867679
Cluster_150	Bacteria	Bacillota	Clostridia	Eubacteriales	Christensenellaceae	Christensenella	Christensenella_massiliensis	0.0021692	0	0	0	0.0010846	0.00021692	0.00021692	0	0.000433839	0.00021692	0	0.00195228	0	0	0.00412148	0	0.00563991	0	0.00021692	0.00607375	0	0	0.0021692	0.00021692	0	0.000433839	0.00021692	0.00021692	0.0010846	0	0	0.00021692	0	0.00021692	0	0.000433839	0	0	0.0010846	0.00195228	0	0
Cluster_157	Bacteria	Bacillota	Clostridia	Eubacteriales	Gracilibacteraceae	Gracilibacter	Gracilibacter_thermotolerans	0.000433839	0	0.000433839	0.00021692	0.00021692	0.000867679	0.00021692	0	0.00021692	0.00151844	0.0021692	0.0010846	0	0.00260304	0.00021692	0	0	0	0.00021692	0	0.000650759	0.000650759	0.000650759	0.00238612	0.000650759	0.00130152	0	0.00281996	0.00281996	0	0	0.00021692	0.0010846	0.00173536	0.00281996	0.00021692	0.000867679	0	0	0.00021692	0.00390456	0.0010846
Cluster_53	Bacteria	Bacillota	Clostridia	Eubacteriales	Oscillospiraceae	Oscillibacter	Oscillibacter_ruminantium	0	0	0.00455531	0.000867679	0	0	0	0	0	0.000867679	0	0.00433839	0.0180043	0	0.00281996	0	0	0	0	0	0	0	0.0032538	0	0.000433839	0	0	0	0	0.00260304	0.00151844	0	0	0	0.000433839	0	0	0.000650759	0.00281996	0.0010846	0	0
Cluster_225	Bacteria	Bacillota	Clostridia	Eubacteriales	Unassigned	Natranaerovirga	Natranaerovirga_pectinivora	0.000650759	0	0	0.00021692	0	0.000867679	0.000650759	0	0	0	0.00021692	0	0	0	0.000433839	0.000650759	0.000433839	0.000650759	0	0	0.00021692	0	0.000867679	0	0	0	0	0.00021692	0.00173536	0.00151844	0	0.000867679	0.00021692	0	0.000650759	0.00021692	0	0	0.000650759	0.00021692	0	0.00021692
Cluster_140	Bacteria	Pseudomonadota	Alphaproteobacteria	Rhodospirillales	Rhodospirillaceae	Rhodospirillum	Rhodospirillum_rubrum	0	0.00303688	0.0021692	0	0	0.000650759	0.000433839	0	0	0	0.00412148	0.00021692	0.000433839	0.0021692	0.00130152	0.000867679	0.00433839	0	0	0.00151844	0.000650759	0	0.00021692	0.00130152	0	0.00130152	0	0.000650759	0.00650759	0.00021692	0.000433839	0.000650759	0	0.0021692	0	0	0	0.0121475	0.00021692	0.00173536	0.00347072	0
Cluster_132	Bacteria	Bacillota	Clostridia	Eubacteriales	Christensenellaceae	Luoshenia	Luoshenia_tenuis	0.000433839	0.00130152	0.000650759	0.00021692	0.00151844	0.00021692	0.00130152	0.00021692	0.00151844	0.000867679	0.0010846	0	0.00238612	0.000433839	0.000650759	0.0010846	0	0	0	0.000433839	0	0.00021692	0	0	0.000433839	0	0.000433839	0.00694143	0.00021692	0.00173536	0	0.0010846	0	0.000867679	0.00021692	0	0.00151844	0.00412148	0	0	0.000433839	0.00195228
Cluster_550	Bacteria	Bacillota	Clostridia	Eubacteriales	Christensenellaceae	Guopingia	Guopingia_tenuis	0.000433839	0	0.000433839	0.00021692	0	0.00021692	0.00021692	0	0	0.00195228	0	0.00021692	0	0	0.00021692	0	0	0	0	0	0	0	0	0	0	0	0	0.000433839	0.000433839	0	0	0	0	0	0.00021692	0	0.0010846	0.000433839	0.00021692	0.00021692	0.00021692	0
Cluster_61	Bacteria	Bacillota	Clostridia	Eubacteriales	Oscillospiraceae	Acetivibrio	Acetivibrio_thermocellus	0.00195228	0.000433839	0.000867679	0	0	0	0	0	0.000433839	0	0.00173536	0	0.00347072	0	0	0	0.00607375	0	0	0.00390456	0	0	0	0.00021692	0.0010846	0.00130152	0.00021692	0	0.00021692	0	0	0	0	0.00021692	0.00021692	0.00021692	0.00021692	0	0	0.00021692	0.0010846	0
Cluster_154	Bacteria	Bacillota	Clostridia	Eubacteriales	Clostridiaceae	Clostridium	Clostridium_intestinale	0	0	0.0032538	0	0	0.00151844	0	0	0	0	0	0	0.00802603	0	0.00130152	0	0.00390456	0	0	0.00130152	0.00130152	0	0.00238612	0	0	0.0010846	0	0.00151844	0.00151844	0.00238612	0	0	0	0	0	0.0010846	0	0	0.00021692	0.0032538	0	0
Cluster_344	Bacteria	Bacillota	Clostridia	Eubacteriales	Clostridiaceae	Butyricicoccus	Butyricicoccus_porcorum	0	0	0.000867679	0	0.00021692	0.000650759	0	0.000433839	0.000867679	0	0.0010846	0	0.00260304	0	0.000650759	0	0.000650759	0	0.000433839	0	0	0.00151844	0.0010846	0	0	0.00021692	0.000433839	0.00021692	0.00021692	0	0	0.00130152	0	0	0.000867679	0	0	0.000867679	0.000867679	0	0.00021692	0.00021692
Cluster_191	Bacteria	Bacillota	Clostridia	Eubacteriales	Clostridiaceae	Butyricicoccus	Butyricicoccus_porcorum	0.000433839	0	0	0.00173536	0	0.00130152	0.000433839	0.000867679	0.000867679	0.000433839	0.000650759	0.000867679	0.000433839	0.0010846	0.00173536	0	0	0.000433839	0.00173536	0	0.00021692	0.00021692	0.000433839	0.00130152	0.0010846	0.00021692	0	0.00195228	0.000650759	0.00455531	0	0.00021692	0.00238612	0	0	0	0.00021692	0.00238612	0.000433839	0.000650759	0.0010846	0.000650759
Cluster_311	Bacteria	Bacillota	Clostridia	Eubacteriales	Christensenellaceae	Christensenella	Multi-affiliation	0	0	0.0010846	0	0	0.00021692	0.0010846	0	0	0	0.0010846	0.00021692	0	0.000433839	0	0	0	0	0	0	0	0	0	0	0.00021692	0	0	0	0	0.000650759	0	0	0	0	0	0	0	0	0.000650759	0	0.00151844	0.000650759
Cluster_34	Bacteria	Bacillota	Clostridia	Eubacteriales	Clostridiaceae	Multi-affiliation	Multi-affiliation	0.00238612	0.00911063	0	0.00455531	0	0.0010846	0	0.00542299	0.00151844	0.00151844	0	0.00195228	0.000867679	0	0.00498915	0.00195228	0	0.00021692	0.00260304	0	0.0021692	0.00151844	0.0112798	0.000650759	0	0.00390456	0.00694143	0.00130152	0.00151844	0.00303688	0.00151844	0.0010846	0.0021692	0.0010846	0.00433839	0.00021692	0.00585683	0.00498915	0	0	0.00715835	0
Cluster_609	Bacteria	Bacillota	Clostridia	Eubacteriales	Christensenellaceae	Guopingia	Guopingia_tenuis	0.00151844	0.000867679	0	0.00021692	0.000650759	0	0.00021692	0	0	0.00021692	0.00130152	0	0	0.000867679	0.000650759	0	0	0	0	0	0	0.00021692	0	0.00021692	0	0	0.000433839	0.000433839	0.000650759	0.000650759	0	0.00151844	0	0.00130152	0	0	0.000433839	0	0.00021692	0	0.00151844	0
Cluster_166	Bacteria	Bacillota	Clostridia	Eubacteriales	Eubacteriaceae	Alkalibaculum	Alkalibaculum_sporogenes	0	0.000867679	0.00412148	0	0.0010846	0.000867679	0	0	0	0	0	0	0.000650759	0	0.00130152	0.00021692	0	0	0	0.000433839	0.00173536	0.00021692	0.00390456	0	0.00021692	0.00130152	0	0.000433839	0.000650759	0	0.00021692	0	0	0.00021692	0	0.0010846	0	0.000433839	0	0	0.0010846	0
Cluster_360	Bacteria	Bacillota	Clostridia	Eubacteriales	Clostridiaceae	Butyricicoccus	Butyricicoccus_pullicaecorum	0.00130152	0	0	0	0.00173536	0.000867679	0	0.00021692	0	0.00021692	0	0	0	0	0.00021692	0.000433839	0.00021692	0	0	0	0.00021692	0.00021692	0.000433839	0	0	0	0	0.00021692	0	0	0.000433839	0	0.000433839	0.000433839	0	0	0	0	0	0	0.000867679	0.00130152
Cluster_207	Bacteria	Bacillota	Clostridia	Eubacteriales	Christensenellaceae	Christensenella	Christensenella_massiliensis	0.00021692	0	0.000650759	0.00021692	0	0	0.00021692	0.000433839	0	0.000867679	0.000867679	0.00130152	0	0.000433839	0.00021692	0	0	0.00195228	0	0	0	0	0.00021692	0.000433839	0.00021692	0.000433839	0	0.000867679	0.000867679	0.000650759	0	0	0	0.00368764	0	0.00173536	0.00130152	0.000867679	0.000650759	0.00021692	0.00151844	0
Cluster_394	Bacteria	Bacillota	Clostridia	Eubacteriales	Multi-affiliation	Multi-affiliation	Multi-affiliation	0	0.00021692	0	0.00021692	0.00021692	0.00021692	0	0.00151844	0	0.000650759	0.000650759	0	0	0	0	0	0	0	0	0	0.000433839	0	0	0	0	0	0	0	0	0	0	0.00021692	0.000650759	0.00021692	0	0.000650759	0	0.000867679	0.000433839	0.00021692	0.000867679	0.00021692
Cluster_142	Bacteria	Bacillota	Clostridia	Eubacteriales	Clostridiaceae	Butyricicoccus	Butyricicoccus_intestinisimiae	0.00021692	0	0.00130152	0.00173536	0	0.000433839	0.000433839	0.000433839	0.00151844	0.000650759	0	0.0010846	0.000433839	0	0.000433839	0.000650759	0	0	0.00021692	0.0010846	0.00130152	0	0.000433839	0.00021692	0	0.00021692	0.00260304	0	0.00021692	0.00151844	0.00780911	0.000433839	0.000867679	0.000650759	0	0	0.00130152	0	0.00021692	0	0.000433839	0.00130152
Cluster_718	Bacteria	Bacillota	Clostridia	Eubacteriales	Christensenellaceae	Christensenella	Christensenella_massiliensis	0	0	0	0	0	0	0	0	0	0	0	0	0	0	0	0	0	0	0	0	0	0	0	0	0	0	0	0	0	0	0.00130152	0	0	0	0	0	0	0	0.000867679	0	0.00021692	0
Cluster_161	Bacteria	Bacillota	Clostridia	Eubacteriales	Oscillospiraceae	Acetivibrio	Acetivibrio_alkalicellulosi	0.00151844	0.00021692	0	0.000650759	0.000433839	0.00021692	0	0.00173536	0.000867679	0	0.0010846	0.000433839	0.00021692	0.0132321	0.00021692	0.000433839	0	0.00021692	0.000650759	0.00173536	0.00021692	0.00021692	0	0	0.000650759	0.000867679	0.000650759	0.0010846	0.00021692	0	0.000433839	0.00021692	0	0	0	0.000433839	0.00173536	0.00260304	0	0.000433839	0.0021692	0.000867679
Cluster_247	Bacteria	Bacillota	Clostridia	Eubacteriales	Multi-affiliation	Multi-affiliation	Multi-affiliation	0.000433839	0.000650759	0	0.00021692	0.00238612	0	0.000433839	0	0.00021692	0	0	0	0	0.000650759	0	0	0	0	0.00390456	0	0	0	0	0.000650759	0.000433839	0.000433839	0.000867679	0	0.0010846	0	0	0.000867679	0.00281996	0	0	0.000433839	0.000867679	0	0	0.000433839	0	0
Cluster_339	Bacteria	Bacillota	Clostridia	Eubacteriales	Multi-affiliation	Multi-affiliation	Multi-affiliation	0	0	0.000867679	0	0.000433839	0.00021692	0.00021692	0	0.00021692	0	0	0	0	0.00694143	0.000650759	0	0	0.000433839	0.00021692	0	0	0	0.000867679	0.000433839	0	0.000867679	0	0	0	0.00021692	0	0	0.00021692	0	0	0.00021692	0.00151844	0.00520607	0	0	0.0032538	0.0010846
Cluster_252	Bacteria	Bacillota	Clostridia	Eubacteriales	Eubacteriaceae	Alkalibacter	Alkalibacter_saccharofermentans	0	0	0.00130152	0.000650759	0.00173536	0.000433839	0	0	0.00281996	0.000433839	0	0	0.000433839	0.000867679	0	0	0.00130152	0	0	0.0021692	0	0.00021692	0	0.00412148	0	0.00433839	0	0.000433839	0	0	0	0	0.00021692	0	0.00195228	0.00195228	0	0.00021692	0.00021692	0	0.00021692	0
Cluster_299	Bacteria	Bacillota	Clostridia	Eubacteriales	Oscillospiraceae	Acetivibrio	Acetivibrio_alkalicellulosi	0	0.0010846	0.00021692	0.000650759	0.00021692	0	0	0	0	0.000867679	0.000650759	0.00390456	0.00021692	0	0	0	0	0	0	0.00173536	0	0	0	0	0.00021692	0.000433839	0.000650759	0	0	0.000867679	0.000867679	0.000433839	0.00021692	0	0	0.00021692	0.000433839	0.00021692	0	0.00021692	0.00412148	0
Cluster_186	Bacteria	Bacillota	Clostridia	Eubacteriales	Christensenellaceae	Christensenella	Christensenella_hongkongensis	0.000433839	0	0.000433839	0.000867679	0	0.0010846	0.000433839	0	0	0.000650759	0	0.00021692	0.000650759	0	0	0.00021692	0	0	0	0	0.00021692	0.000650759	0	0.00281996	0.00130152	0.00195228	0	0	0.00260304	0	0.000867679	0	0.00021692	0.00021692	0.000650759	0	0	0.000433839	0.0010846	0.000867679	0.000650759	0
Cluster_68	Bacteria	Bacillota	Clostridia	Eubacteriales	Eubacteriaceae	Alkalibacter	Alkalibacter_saccharofermentans	0.00563991	0.0010846	0.0123644	0.0119306	0	0.00824295	0	0.00021692	0.0310195	0.00368764	0	0.00889371	0.0312364	0	0.00281996	0.00130152	0.0158351	0	0.000650759	0.0509761	0.00563991	0.00173536	0.0154013	0.00151844	0.00542299	0.00976139	0.0587852	0.0010846	0.00607375	0.0199566	0	0.00021692	0.00130152	0.00694143	0.00130152	0.00303688	0	0.00954447	0.00130152	0.00281996	0.000867679	0
Cluster_2031	Bacteria	Bacillota	Clostridia	Eubacteriales	Clostridiaceae	Hungatella	Multi-affiliation	0.00195228	0	0.000650759	0.00021692	0	0	0	0	0.0021692	0.00021692	0	0.0010846	0.0010846	0	0	0	0.000433839	0	0	0.00151844	0.00021692	0	0	0.0010846	0.00021692	0.00021692	0.00173536	0	0.00173536	0.000433839	0	0	0	0	0.00021692	0.000433839	0	0.000650759	0	0	0	0
Cluster_1271	Bacteria	Bacillota	Clostridia	Eubacteriales	Eubacteriaceae	Alkalibacter	Alkalibacter_saccharofermentans	0	0.000433839	0.00021692	0	0	0.00021692	0	0	0.0010846	0	0	0.00021692	0.0010846	0	0	0	0.000433839	0	0	0.000650759	0	0	0	0	0.000650759	0.000867679	0.00281996	0.000433839	0	0.0010846	0	0	0.000433839	0	0	0	0	0	0	0	0	0
Cluster_273	Bacteria	Bacillota	Clostridia	Eubacteriales	Christensenellaceae	Luoshenia	Luoshenia_tenuis	0	0.00021692	0	0	0.00021692	0.000867679	0.000650759	0	0	0	0	0.000433839	0.00021692	0	0.000650759	0.00021692	0.0010846	0.00021692	0	0.00021692	0.000433839	0.000650759	0	0.000867679	0	0.00021692	0	0.000650759	0.00021692	0	0	0	0	0.00021692	0	0	0	0	0.00021692	0.00021692	0	0
Cluster_301	Bacteria	Bacillota	Clostridia	Eubacteriales	Christensenellaceae	Luoshenia	Luoshenia_tenuis	0	0	0	0.000650759	0	0.000433839	0	0.000650759	0	0	0	0	0.000650759	0	0	0	0.000433839	0	0.00021692	0	0.00021692	0	0	0	0	0	0	0	0.00021692	0	0.00021692	0.000650759	0	0.000433839	0	0	0.000433839	0.00021692	0.000433839	0.000433839	0.000433839	0
Cluster_456	Bacteria	Bacillota	Clostridia	Eubacteriales	Christensenellaceae	Guopingia	Guopingia_tenuis	0	0	0	0	0	0	0	0	0	0	0	0	0	0	0	0	0	0	0	0	0	0	0	0.00021692	0	0	0	0.00021692	0	0	0	0	0	0	0	0	0	0	0	0	0	0
Cluster_148	Bacteria	Bacillota	Clostridia	Eubacteriales	Christensenellaceae	Luoshenia	Luoshenia_tenuis	0.000867679	0	0.000650759	0.000867679	0	0.0010846	0.00021692	0.00260304	0.00021692	0.000650759	0	0.00021692	0.00173536	0.000867679	0.0010846	0.00173536	0.000650759	0	0.00173536	0.0010846	0	0.00151844	0.000650759	0.00173536	0.000867679	0.00195228	0.0010846	0.000650759	0.0010846	0.00195228	0.00130152	0.000433839	0.000433839	0.00173536	0.000867679	0.000650759	0.000650759	0	0.00130152	0.00281996	0.00151844	0.000867679
Cluster_173	Bacteria	Bacillota	Clostridia	Eubacteriales	Gracilibacteraceae	Gracilibacter	Gracilibacter_thermotolerans	0.000650759	0	0.00173536	0	0	0.000433839	0	0	0.000867679	0.00021692	0	0	0.00607375	0.00021692	0	0	0.0010846	0	0	0.000433839	0	0.000867679	0.000433839	0.00130152	0.000867679	0	0.0010846	0.000650759	0.000433839	0.000433839	0.000650759	0	0.000433839	0.00021692	0.00151844	0.000650759	0	0	0.0010846	0.0021692	0.000650759	0
Cluster_322	Bacteria	Bacillota	Clostridia	Eubacteriales	Christensenellaceae	Gehongia	Gehongia_tenuis	0.000433839	0.000433839	0	0.000650759	0.000650759	0	0.00021692	0.00021692	0	0.00021692	0	0	0.00151844	0.000650759	0.00021692	0	0.00412148	0.00021692	0	0.00021692	0.00021692	0	0.00195228	0.0010846	0.000867679	0.000650759	0	0.000650759	0.00021692	0.000433839	0.00021692	0.00021692	0.000867679	0	0.000867679	0.000650759	0	0.00021692	0.000433839	0.000650759	0.00021692	0.000433839
Cluster_493	Bacteria	Bacillota	Clostridia	Eubacteriales	Christensenellaceae	Luoshenia	Luoshenia_tenuis	0	0	0.000650759	0	0	0	0	0	0	0	0	0.000433839	0.00021692	0	0.000433839	0	0	0	0	0	0	0	0.000867679	0	0	0	0	0	0	0	0.000867679	0	0	0	0	0.000433839	0	0	0.000650759	0.000650759	0.00021692	0
Cluster_62	Bacteria	Bacillota	Clostridia	Eubacteriales	Christensenellaceae	Luoshenia	Luoshenia_tenuis	0	0	0.0140998	0.00498915	0.000650759	0.00780911	0.00021692	0	0	0.00260304	0	0.0114967	0.0010846	0	0.00303688	0.000867679	0	0.000433839	0.00368764	0	0.000433839	0.00130152	0.000433839	0.000433839	0	0	0	0.00629067	0.0010846	0.00542299	0.00303688	0	0.000867679	0	0	0.00130152	0.00021692	0.00911063	0.00412148	0	0	0
Cluster_728	Bacteria	Bacillota	Clostridia	Eubacteriales	Christensenellaceae	Luoshenia	Luoshenia_tenuis	0	0	0.00195228	0.00151844	0	0.000433839	0	0	0	0.0010846	0	0	0	0	0.000650759	0	0	0	0.00021692	0	0.00021692	0.00021692	0	0	0	0	0	0.000433839	0	0.000867679	0.00021692	0	0	0	0	0	0	0.000867679	0.00021692	0	0	0
Cluster_30	Bacteria	Bacillota	Clostridia	Eubacteriales	Gracilibacteraceae	Gracilibacter	Gracilibacter_thermotolerans	0.00260304	0.000650759	0.00715835	0.00173536	0.00347072	0.00260304	0.000650759	0.00130152	0.00130152	0.00824295	0.00021692	0.00412148	0.00390456	0.0010846	0.00759219	0.00151844	0	0.000867679	0.00455531	0	0.00260304	0.00542299	0.018872	0.00238612	0.00238612	0.0143167	0.00281996	0.00498915	0.0110629	0.0143167	0.00238612	0.00151844	0.00130152	0.00260304	0.00238612	0.00368764	0.000867679	0.00173536	0.00368764	0.0032538	0.0010846	0.00173536
Cluster_541	Bacteria	Bacillota	Clostridia	Eubacteriales	Christensenellaceae	Guopingia	Guopingia_tenuis	0	0	0.00021692	0	0	0	0	0	0	0	0	0	0	0	0	0	0	0	0	0	0	0	0	0	0	0	0	0	0	0	0.000433839	0	0	0	0	0	0	0	0	0	0	0
Cluster_876	Bacteria	Lentisphaerota	Lentisphaeria	Victivallales	Victivallaceae	Victivallis	Victivallis_vadensis	0	0.0010846	0.00021692	0	0	0	0.000433839	0.00021692	0	0	0.000433839	0	0	0.000433839	0.000433839	0	0.000433839	0.000650759	0	0	0	0	0	0	0.00021692	0	0.0010846	0.00021692	0.0010846	0.000867679	0	0.000433839	0.000433839	0	0	0	0	0	0	0	0	0
[truncated: 47 more columns]

## Sheet: S2
Supplrementary Table S2: Alpha diversity metrics of cecal microbiota in C and E broilers. Means ± SD are presented.
	C-chickens	E-chickens
Observed ASV	271.2 ± 20.8	273.6 ± 25.6
Chao1	308.4 ± 26.1	315.3 ± 30.9
Shannon	3.7 ± 0.8	3.7 ± 0.3
InvSimpson	12.5 ± 6.0	13.2 ± 8.5

## Sheet: S3
Supplrementary Table S3: differentially abundant ASV. ASV was considered differentially abundant if Benjamini Hochberg ajusted p-value (padj) was ≤ 0.05. A positive and red log2 fold change means significantly more abundant in E chicken, and a negative and green value means significantly more abundant in C chickens.
				Taxonomy
ASV	log2FoldChange	lfcSE	padj	Kingdom	Phylum	Class	Order	Family	Genus	Species
Cluster_14	9.50687	0.361557	1.18896e-149	Bacteria	Bacteroidota	Bacteroidia	Bacteroidales	Rikenellaceae	Multi-affiliation	Multi-affiliation
Cluster_5	10.8213	0.434226	1.18060e-134	Bacteria	Bacteroidota	Bacteroidia	Bacteroidales	Rikenellaceae	Alistipes	Alistipes_dispar
Cluster_38	8.05769	0.367578	2.90911e-104	Bacteria	Bacteroidota	Bacteroidia	Bacteroidales	Barnesiellaceae	Coprobacter	Coprobacter_fastidiosus
Cluster_6	-11.2172	0.526431	1.27529e-98	Bacteria	Bacteroidota	Bacteroidia	Bacteroidales	Rikenellaceae	Millionella	Millionella_massiliensis
Cluster_261	6.37123	0.370734	3.63899e-64	Bacteria	Bacteroidota	Bacteroidia	Bacteroidales	Barnesiellaceae	Barnesiella	Barnesiella_viscericola
Cluster_397	6.31309	0.377819	9.96157e-61	Bacteria	Bacteroidota	Bacteroidia	Bacteroidales	Barnesiellaceae	Barnesiella	Barnesiella_viscericola
Cluster_221	6.67071	0.406121	9.58159e-59	Bacteria	Bacteroidota	Bacteroidia	Bacteroidales	Bacteroidaceae	Bacteroides	Bacteroides_finegoldii
Cluster_15	6.72093	0.443772	5.44855e-50	Bacteria	Bacteroidota	Bacteroidia	Bacteroidales	Barnesiellaceae	Barnesiella	Barnesiella_viscericola
Cluster_412	5.78863	0.383437	1.00846e-49	Bacteria	Bacteroidota	Bacteroidia	Bacteroidales	Barnesiellaceae	Barnesiella	Barnesiella_viscericola
Cluster_227	6.82081	0.460035	5.24542e-48	Bacteria	Bacteroidota	Bacteroidia	Bacteroidales	Rikenellaceae	Alistipes	Multi-affiliation
Cluster_522	5.8255	0.400309	2.72852e-46	Bacteria	Bacteroidota	Bacteroidia	Bacteroidales	Barnesiellaceae	Barnesiella	Barnesiella_viscericola
Cluster_124	7.19185	0.494964	3.47198e-46	Bacteria	Bacteroidota	Bacteroidia	Bacteroidales	Rikenellaceae	Alistipes	Multi-affiliation
Cluster_129	7.06341	0.493106	6.32408e-45	Bacteria	Bacteroidota	Bacteroidia	Bacteroidales	Bacteroidaceae	Bacteroides	Multi-affiliation
Cluster_83	-7.60295	0.540656	2.45988e-43	Bacteria	Bacteroidota	Bacteroidia	Bacteroidales	Rikenellaceae	Alistipes	Alistipes_putredinis
Cluster_179	-6.6527	0.481484	7.14422e-42	Bacteria	Bacteroidota	Bacteroidia	Bacteroidales	Bacteroidaceae	Bacteroides	Bacteroides_finegoldii
Cluster_235	-7.55983	0.558245	2.93812e-40	Bacteria	Bacteroidota	Bacteroidia	Bacteroidales	Rikenellaceae	Millionella	Millionella_massiliensis
Cluster_228	5.36275	0.400547	2.21125e-39	Bacteria	Bacteroidota	Bacteroidia	Bacteroidales	Rikenellaceae	Alistipes	Alistipes_dispar
Cluster_44	7.86285	0.597509	4.45043e-38	Bacteria	Bacteroidota	Bacteroidia	Bacteroidales	Rikenellaceae	Rikenella	Rikenella_microfusus
Cluster_376	5.02067	0.393346	7.30528e-36	Bacteria	Bacteroidota	Bacteroidia	Bacteroidales	Rikenellaceae	Multi-affiliation	Multi-affiliation
Cluster_469	4.83184	0.397907	1.66244e-32	Bacteria	Bacteroidota	Bacteroidia	Bacteroidales	Odoribacteraceae	Odoribacter	Odoribacter_splanchnicus
Cluster_201	5.5576	0.468545	4.76663e-31	Bacteria	Bacteroidota	Bacteroidia	Bacteroidales	Rikenellaceae	Multi-affiliation	Multi-affiliation
Cluster_78	4.43276	0.374974	7.32251e-31	Bacteria	Bacteroidota	Bacteroidia	Bacteroidales	Rikenellaceae	Alistipes	Alistipes_ihumii
Cluster_674	4.77104	0.403938	7.90716e-31	Bacteria	Bacteroidota	Bacteroidia	Bacteroidales	Rikenellaceae	Alistipes	Multi-affiliation
Cluster_213	5.55531	0.472029	1.25221e-30	Bacteria	Bacteroidota	Bacteroidia	Bacteroidales	Rikenellaceae	Multi-affiliation	Multi-affiliation
Cluster_3	7.12509	0.635439	7.51733e-28	Bacteria	Bacteroidota	Bacteroidia	Bacteroidales	Barnesiellaceae	Barnesiella	Barnesiella_viscericola
Cluster_159	-6.02206	0.548448	9.75601e-27	Bacteria	Bacteroidota	Bacteroidia	Bacteroidales	Rikenellaceae	Alistipes	Alistipes_putredinis
Cluster_796	5.25021	0.479019	1.17008e-26	Bacteria	Bacteroidota	Bacteroidia	Bacteroidales	Barnesiellaceae	Barnesiella	Barnesiella_viscericola
Cluster_246	-6.06608	0.56553	1.45715e-25	Bacteria	Bacteroidota	Bacteroidia	Bacteroidales	Rikenellaceae	Millionella	Millionella_massiliensis
Cluster_203	4.85765	0.456779	3.78116e-25	Bacteria	Bacteroidota	Bacteroidia	Bacteroidales	Barnesiellaceae	Barnesiella	Barnesiella_viscericola
Cluster_735	4.41908	0.458507	9.81870e-21	Bacteria	Bacteroidota	Bacteroidia	Bacteroidales	Rikenellaceae	Alistipes	Alistipes_ihumii
Cluster_184	-5.39147	0.575227	1.21478e-19	Bacteria	Bacillota	Clostridia	Eubacteriales	Oscillospiraceae	Multi-affiliation	Multi-affiliation
Cluster_670	4.57956	0.506235	2.46296e-18	Bacteria	Bacillota	Clostridia	Eubacteriales	Oscillospiraceae	Faecalibacterium	Faecalibacterium_prausnitzii
Cluster_820	4.47682	0.504772	1.19223e-17	Bacteria	Bacteroidota	Bacteroidia	Bacteroidales	Barnesiellaceae	Barnesiella	Barnesiella_viscericola
Cluster_125	-6.13605	0.69798	2.32058e-17	Bacteria	Bacillota	Clostridia	Eubacteriales	Unassigned	Gemmiger	Gemmiger_formicilis
Cluster_2816	3.69329	0.426035	6.63886e-17	Bacteria	Bacteroidota	Bacteroidia	Bacteroidales	Barnesiellaceae	Barnesiella	Barnesiella_viscericola
Cluster_177	6.06635	0.703848	1.00141e-16	Bacteria	Bacteroidota	Bacteroidia	Bacteroidales	Rikenellaceae	Rikenella	Rikenella_microfusus
Cluster_855	4.23397	0.492431	1.16752e-16	Bacteria	Bacteroidota	Bacteroidia	Bacteroidales	Barnesiellaceae	Barnesiella	Barnesiella_viscericola
Cluster_634	4.358	0.508965	1.54945e-16	Bacteria	Bacteroidota	Bacteroidia	Bacteroidales	Rikenellaceae	Alistipes	Alistipes_dispar
Cluster_450	4.11204	0.486097	3.67590e-16	Bacteria	Bacteroidota	Bacteroidia	Bacteroidales	Rikenellaceae	Alistipes	Multi-affiliation
Cluster_2580	3.71579	0.461226	1.04765e-14	Bacteria	Bacteroidota	Bacteroidia	Bacteroidales	Barnesiellaceae	Barnesiella	Barnesiella_viscericola
Cluster_110	-4.71952	0.594014	2.52187e-14	Bacteria	Bacillota	Clostridia	Eubacteriales	Vallitaleaceae	Vallitalea	Vallitalea_okinawensis
Cluster_1112	3.80049	0.483451	4.82938e-14	Bacteria	Bacteroidota	Bacteroidia	Bacteroidales	Rikenellaceae	Alistipes	Alistipes_ihumii
Cluster_816	3.95317	0.51393	1.79484e-13	Bacteria	Bacteroidota	Bacteroidia	Bacteroidales	Rikenellaceae	Multi-affiliation	Multi-affiliation
Cluster_541	-3.91917	0.526953	1.24379e-12	Bacteria	Bacillota	Clostridia	Eubacteriales	Christensenellaceae	Guopingia	Guopingia_tenuis
Cluster_1932	3.74159	0.509026	2.33887e-12	Bacteria	Bacteroidota	Bacteroidia	Bacteroidales	Barnesiellaceae	Barnesiella	Barnesiella_viscericola
Cluster_3246	3.54316	0.484531	3.03692e-12	Bacteria	Bacteroidota	Bacteroidia	Bacteroidales	Barnesiellaceae	Barnesiella	Barnesiella_viscericola
Cluster_1172	3.76732	0.529147	1.22730e-11	Bacteria	Bacillota	Clostridia	Eubacteriales	Oscillospiraceae	Faecalibacterium	Faecalibacterium_prausnitzii
Cluster_2978	3.46319	0.510593	1.30998e-10	Bacteria	Bacteroidota	Bacteroidia	Bacteroidales	Barnesiellaceae	Barnesiella	Barnesiella_viscericola
Cluster_456	-3.75702	0.566085	3.48598e-10	Bacteria	Bacillota	Clostridia	Eubacteriales	Christensenellaceae	Guopingia	Guopingia_tenuis
Cluster_84	-3.09979	0.469038	4.12970e-10	Bacteria	Bacillota	Clostridia	Eubacteriales	Oscillospiraceae	Subdoligranulum	Subdoligranulum_variabile
Cluster_1086	-3.65602	0.559011	6.29903e-10	Bacteria	Bacteroidota	Bacteroidia	Bacteroidales	Rikenellaceae	Millionella	Millionella_massiliensis
Cluster_1302	3.91133	0.597913	6.29903e-10	Bacteria	Bacteroidota	Bacteroidia	Bacteroidales	Barnesiellaceae	Barnesiella	Multi-affiliation
Cluster_1403	3.17915	0.498029	1.74103e-9	Bacteria	Bacteroidota	Bacteroidia	Bacteroidales	Barnesiellaceae	Barnesiella	Barnesiella_viscericola
Cluster_1843	2.96158	0.476398	5.01450e-9	Bacteria	Bacteroidota	Bacteroidia	Bacteroidales	Barnesiellaceae	Barnesiella	Barnesiella_viscericola
Cluster_147	-1.81765	0.292634	5.09033e-9	Bacteria	Bacillota	Clostridia	Eubacteriales	Unassigned	Intestinimonas	Intestinimonas_timonensis
Cluster_73	-2.19806	0.356131	6.41585e-9	Bacteria	Bacillota	Bacilli	Lactobacillales	Lactobacillaceae	Lactobacillus	Lactobacillus_johnsonii
Cluster_655	3.53065	0.578828	9.93958e-9	Bacteria	Bacteroidota	Bacteroidia	Bacteroidales	Rikenellaceae	Multi-affiliation	Multi-affiliation
Cluster_292	-3.57263	0.615962	6.09152e-8	Bacteria	Bacillota	Bacilli	Lactobacillales	Lactobacillaceae	Lactobacillus	Lactobacillus_hominis
Cluster_1402	3.06245	0.535068	9.42857e-8	Bacteria	Bacteroidota	Bacteroidia	Bacteroidales	Rikenellaceae	Alistipes	Alistipes_ihumii
Cluster_7	-1.64423	0.288891	1.11855e-7	Bacteria	Bacteroidota	Bacteroidia	Bacteroidales	Rikenellaceae	Alistipes	Alistipes_putredinis
Cluster_880	-3.68187	0.647248	1.11979e-7	Bacteria	Bacteroidota	Bacteroidia	Bacteroidales	Rikenellaceae	Millionella	Millionella_massiliensis
Cluster_672	3.62835	0.642709	1.41675e-7	Bacteria	Bacteroidota	Bacteroidia	Bacteroidales	Rikenellaceae	Alistipes	Alistipes_dispar
Cluster_1571	3.27328	0.589221	2.34518e-7	Bacteria	Bacteroidota	Bacteroidia	Bacteroidales	Rikenellaceae	Multi-affiliation	Multi-affiliation
Cluster_9	-1.63161	0.295185	2.70677e-7	Bacteria	Bacteroidota	Bacteroidia	Bacteroidales	Rikenellaceae	Alistipes	Alistipes_putredinis
Cluster_474	-3.17349	0.588019	5.55907e-7	Bacteria	Bacillota	Clostridia	Eubacteriales	Oscillospiraceae	Subdoligranulum	Subdoligranulum_variabile
Cluster_2240	2.91902	0.542563	5.95177e-7	Bacteria	Bacteroidota	Bacteroidia	Bacteroidales	Rikenellaceae	Alistipes	Alistipes_dispar
Cluster_824	2.57417	0.478542	5.95177e-7	Bacteria	Bacillota	Clostridia	Eubacteriales	Oscillospiraceae	Faecalibacterium	Faecalibacterium_prausnitzii
Cluster_61	-2.73041	0.50828	6.10860e-7	Bacteria	Bacillota	Clostridia	Eubacteriales	Oscillospiraceae	Acetivibrio	Acetivibrio_thermocellus
Cluster_9249	2.98249	0.558871	7.31442e-7	Bacteria	Bacteroidota	Bacteroidia	Bacteroidales	Barnesiellaceae	Barnesiella	Barnesiella_viscericola
Cluster_877	2.94894	0.570691	1.80821e-06	Bacteria	Bacteroidota	Bacteroidia	Bacteroidales	Rikenellaceae	Alistipes	Alistipes_putredinis
Cluster_1236	3.29365	0.642095	2.18046e-06	Bacteria	Bacteroidota	Bacteroidia	Bacteroidales	Rikenellaceae	Alistipes	Alistipes_dispar
Cluster_1245	2.2955	0.450613	2.5928e-06	Bacteria	Bacillota	Negativicutes	Acidaminococcales	Acidaminococcaceae	Phascolarctobacterium	Phascolarctobacterium_faecium
Cluster_451	-2.78581	0.549225	2.87042e-06	Bacteria	Bacillota	Bacilli	Lactobacillales	Lactobacillaceae	Lactobacillus	Lactobacillus_acidophilus
Cluster_1512	-2.96492	0.593364	4.1983e-06	Bacteria	Bacillota	Clostridia	Eubacteriales	Oscillospiraceae	Subdoligranulum	Subdoligranulum_variabile
Cluster_1137	2.9272	0.586119	4.19864e-06	Bacteria	Bacteroidota	Bacteroidia	Bacteroidales	Rikenellaceae	Alistipes	Alistipes_ihumii
Cluster_766	-2.83093	0.568371	4.44117e-06	Bacteria	Bacillota	Clostridia	Eubacteriales	Oscillospiraceae	Faecalibacterium	Faecalibacterium_prausnitzii
Cluster_499	-2.87416	0.581184	5.26139e-06	Bacteria	Bacillota	Clostridia	Eubacteriales	Oscillospiraceae	Faecalibacterium	Multi-affiliation
Cluster_517	-2.69655	0.548462	6.01839e-06	Bacteria	Bacillota	Clostridia	Eubacteriales	Christensenellaceae	Guopingia	Guopingia_tenuis
Cluster_876	2.79974	0.588105	1.30222e-05	Bacteria	Lentisphaerota	Lentisphaeria	Victivallales	Victivallaceae	Victivallis	Victivallis_vadensis
Cluster_13	2.31086	0.486378	1.3475e-05	Bacteria	Bacillota	Negativicutes	Acidaminococcales	Acidaminococcaceae	Phascolarctobacterium	Phascolarctobacterium_faecium
Cluster_999	2.87672	0.618591	2.17966e-05	Bacteria	Bacteroidota	Bacteroidia	Bacteroidales	Odoribacteraceae	Odoribacter	Odoribacter_splanchnicus
Cluster_3819	2.6972	0.586097	2.72039e-05	Bacteria	Bacteroidota	Bacteroidia	Bacteroidales	Barnesiellaceae	Barnesiella	Barnesiella_viscericola
Cluster_8	-2.67747	0.586423	3.19605e-05	Bacteria	Pseudomonadota	Gammaproteobacteria	Enterobacterales	Enterobacteriaceae	Multi-affiliation	Multi-affiliation
Cluster_1269	2.73123	0.6005	3.3919e-05	Bacteria	Bacteroidota	Bacteroidia	Bacteroidales	Rikenellaceae	Alistipes	Alistipes_dispar
Cluster_42	1.59014	0.349528	3.3919e-05	Bacteria	Bacteroidota	Bacteroidia	Bacteroidales	Bacteroidaceae	Bacteroides	Bacteroides_fragilis
Cluster_2001	2.61547	0.578226	3.77374e-05	Bacteria	Bacteroidota	Bacteroidia	Bacteroidales	Barnesiellaceae	Barnesiella	Barnesiella_viscericola
Cluster_68	2.04252	0.46237	6.11755e-05	Bacteria	Bacillota	Clostridia	Eubacteriales	Eubacteriaceae	Alkalibacter	Alkalibacter_saccharofermentans
Cluster_4	-1.46987	0.335484	7.14397e-05	Bacteria	Bacillota	Bacilli	Lactobacillales	Lactobacillaceae	Lactobacillus	Multi-affiliation
Cluster_1039	-2.23342	0.511665	7.61314e-05	Bacteria	Bacillota	Clostridia	Eubacteriales	Oscillospiraceae	Faecalibacterium	Faecalibacterium_prausnitzii
Cluster_307	-2.65699	0.610175	7.89963e-05	Bacteria	Bacillota	Clostridia	Eubacteriales	Multi-affiliation	Multi-affiliation	Multi-affiliation
Cluster_1136	2.58454	0.594204	7.98894e-05	Bacteria	Bacteroidota	Bacteroidia	Bacteroidales	Rikenellaceae	Multi-affiliation	Multi-affiliation
Cluster_706	2.08934	0.481245	8.19758e-05	Bacteria	Bacillota	Negativicutes	Acidaminococcales	Acidaminococcaceae	Phascolarctobacterium	Phascolarctobacterium_faecium
Cluster_199	-1.66136	0.384036	8.70058e-05	Bacteria	Bacillota	Clostridia	Eubacteriales	Oscillospiraceae	Anaeromassilibacillus	Anaeromassilibacillus_senegalensis
Cluster_481	-2.65856	0.633891	0.000155386	Bacteria	Bacillota	Clostridia	Eubacteriales	Peptostreptococcaceae	Romboutsia	Romboutsia_timonensis
Cluster_36	-1.47108	0.356811	0.000209949	Bacteria	Bacillota	Clostridia	Eubacteriales	Oscillospiraceae	Vescimonas	Vescimonas_fastidiosa
Cluster_256	-1.53937	0.374091	0.000214997	Bacteria	Bacillota	Clostridia	Eubacteriales	Unassigned	Intestinimonas	Intestinimonas_massiliensis
Cluster_92	-1.74995	0.435518	0.000322392	Bacteria	Bacillota	Clostridia	Eubacteriales	Lachnospiraceae	Mediterraneibacter	Mediterraneibacter_catenae
Cluster_1061	-2.11939	0.547143	0.000583353	Bacteria	Bacillota	Clostridia	Eubacteriales	Oscillospiraceae	Faecalibacterium	Multi-affiliation
Cluster_681	-1.63768	0.423909	0.000602291	Bacteria	Bacillota	Clostridia	Eubacteriales	Oscillospiraceae	Faecalibacterium	Multi-affiliation
Cluster_370	1.47513	0.382081	0.000602452	Bacteria	Bacteroidota	Bacteroidia	Bacteroidales	Bacteroidaceae	Bacteroides	Bacteroides_fragilis
Cluster_483	-2.09957	0.548819	0.00068841	Bacteria	Bacillota	Bacilli	Lactobacillales	Lactobacillaceae	Lactobacillus	Multi-affiliation
Cluster_285	-0.985261	0.25832	0.000714167	Bacteria	Bacillota	Clostridia	Eubacteriales	Oscillospiraceae	Neglectibacter	Neglectibacter_timonensis
Cluster_24	1.24467	0.326647	0.00071785	Bacteria	Bacteroidota	Bacteroidia	Bacteroidales	Rikenellaceae	Multi-affiliation	Multi-affiliation
Cluster_72	-1.26766	0.335889	0.00082253	Bacteria	Bacillota	Clostridia	Eubacteriales	Oscillospiraceae	Faecalibacterium	Faecalibacterium_prausnitzii
Cluster_208	-1.65765	0.439478	0.00082253	Bacteria	Bacillota	Clostridia	Eubacteriales	Oscillospiraceae	Pseudoflavonifractor	Pseudoflavonifractor_phocaeensis
Cluster_35	-1.69121	0.448688	0.000823406	Bacteria	Bacillota	Bacilli	Lactobacillales	Streptococcaceae	Streptococcus	Multi-affiliation
Cluster_282	2.04107	0.543124	0.000853129	Bacteria	Bacillota	Clostridia	Eubacteriales	Eubacteriaceae	Eubacterium	Eubacterium_coprostanoligenes
Cluster_2272	1.85224	0.503188	0.0011465	Bacteria	Bacillota	Negativicutes	Acidaminococcales	Acidaminococcaceae	Phascolarctobacterium	Phascolarctobacterium_faecium
Cluster_623	1.35909	0.371203	0.001227	Bacteria	Bacillota	Unassigned	Unassigned	Unassigned	Negativibacillus	Negativibacillus_massiliensis
Cluster_1220	-1.50074	0.410536	0.00124347	Bacteria	Bacillota	Clostridia	Eubacteriales	Oscillospiraceae	Faecalibacterium	Faecalibacterium_prausnitzii
Cluster_113	-1.61983	0.44917	0.00149163	Bacteria	Bacillota	Clostridia	Eubacteriales	Oscillospiraceae	Fumia	Fumia_xinanensis
Cluster_306	1.23944	0.348996	0.00182318	Bacteria	Bacillota	Clostridia	Eubacteriales	Unassigned	Flintibacter	Flintibacter_butyricus
Cluster_276	-1.94922	0.558415	0.00227299	Bacteria	Bacillota	Clostridia	Eubacteriales	Lachnospiraceae	Kineothrix	Kineothrix_alysoides
Cluster_326	-1.91501	0.554175	0.00256707	Bacteria	Bacillota	Bacilli	Lactobacillales	Lactobacillaceae	Lactobacillus	Multi-affiliation
Cluster_198	-1.06491	0.309224	0.00265829	Bacteria	Bacillota	Erysipelotrichia	Erysipelotrichales	Erysipelotrichaceae	Merdibacter	Merdibacter_massiliensis
Cluster_1687	-1.83758	0.538977	0.00299162	Bacteria	Bacillota	Clostridia	Eubacteriales	Lachnospiraceae	Blautia	Blautia_caecimuris
Cluster_986	-1.48437	0.436287	0.00304423	Bacteria	Bacillota	Clostridia	Eubacteriales	Oscillospiraceae	Vescimonas	Vescimonas_fastidiosa
Cluster_372	1.25277	0.377928	0.00414172	Bacteria	Bacillota	Erysipelotrichia	Erysipelotrichales	Erysipelotrichaceae	Merdibacter	Merdibacter_massiliensis
Cluster_3476	-1.68478	0.509133	0.0041919	Bacteria	Bacillota	Clostridia	Eubacteriales	Lachnospiraceae	Blautia	Blautia_hydrogenotrophica
Cluster_439	-1.86522	0.568065	0.00455452	Bacteria	Bacillota	Clostridia	Eubacteriales	Oscillospiraceae	Neglectibacter	Neglectibacter_timonensis
Cluster_569	-2.30244	0.70566	0.00485914	Bacteria	Pseudomonadota	Gammaproteobacteria	Enterobacterales	Enterobacteriaceae	Shigella	Shigella_dysenteriae
Cluster_386	-1.69919	0.521517	0.00489902	Bacteria	Bacillota	Bacilli	Lactobacillales	Lactobacillaceae	Limosilactobacillus	Multi-affiliation
Cluster_28	-0.693654	0.213646	0.00505836	Bacteria	Bacillota	Clostridia	Eubacteriales	Oscillospiraceae	Multi-affiliation	Multi-affiliation
Cluster_332	-1.48006	0.457019	0.00516493	Bacteria	Bacillota	Bacilli	Lactobacillales	Lactobacillaceae	Lactobacillus	Multi-affiliation
Cluster_301	-1.15224	0.3585	0.00558041	Bacteria	Bacillota	Clostridia	Eubacteriales	Christensenellaceae	Luoshenia	Luoshenia_tenuis
Cluster_116	-0.98849	0.308805	0.00579283	Bacteria	Bacillota	Clostridia	Eubacteriales	Oscillospiraceae	Pseudoflavonifractor	Pseudoflavonifractor_gallinarum
Cluster_692	-1.82566	0.57107	0.00582962	Bacteria	Bacillota	Clostridia	Eubacteriales	Oscillospiraceae	Monoglobus	Monoglobus_pectinilyticus
Cluster_311	-1.56862	0.491627	0.00591053	Bacteria	Bacillota	Clostridia	Eubacteriales	Christensenellaceae	Christensenella	Multi-affiliation
Cluster_2031	1.63858	0.516078	0.00618966	Bacteria	Bacillota	Clostridia	Eubacteriales	Clostridiaceae	Hungatella	Multi-affiliation
Cluster_1628	-1.85425	0.588791	0.00671124	Bacteria	Pseudomonadota	Gammaproteobacteria	Enterobacterales	Enterobacteriaceae	Shigella	Shigella_dysenteriae
Cluster_284	-1.18536	0.382332	0.00786456	Bacteria	Bacillota	Clostridia	Eubacteriales	Oscillospiraceae	Unassigned	[Clostridium]_methylpentosum
Cluster_752	-1.84413	0.597758	0.00821712	Bacteria	Bacillota	Clostridia	Eubacteriales	Unassigned	Massilistercora	Massilistercora_timonensis
Cluster_407	-1.29676	0.423991	0.00891555	Bacteria	Bacillota	Clostridia	Eubacteriales	Oscillospiraceae	Neglectibacter	Neglectibacter_timonensis
Cluster_580	1.30832	0.42835	0.00897259	Bacteria	Bacillota	Clostridia	Eubacteriales	Multi-affiliation	Multi-affiliation	Multi-affiliation
Cluster_1946	1.39403	0.458407	0.00930841	Bacteria	Bacillota	Clostridia	Eubacteriales	Oscillospiraceae	Faecalibacterium	Faecalibacterium_prausnitzii
Cluster_252	1.53043	0.508379	0.0102245	Bacteria	Bacillota	Clostridia	Eubacteriales	Eubacteriaceae	Alkalibacter	Alkalibacter_saccharofermentans
Cluster_244	-0.906259	0.302823	0.0107582	Bacteria	Bacillota	Clostridia	Eubacteriales	Clostridiaceae	Clostridium	Clostridium_porci
Cluster_290	-1.01228	0.338953	0.0108991	Bacteria	Bacillota	Clostridia	Eubacteriales	Lachnospiraceae	Blautia	Blautia_luti
Cluster_640	-1.69473	0.568308	0.0109789	Bacteria	Bacillota	Clostridia	Eubacteriales	Oscillospiraceae	Faecalibacterium	Multi-affiliation
Cluster_49	1.8792	0.631724	0.0111648	Bacteria	Candidatus_Melainabacteria	Unassigned	Vampirovibrionales	Unassigned	Vampirovibrio	Vampirovibrio_chlorellavorus
Cluster_105	1.67914	0.565582	0.0112985	Bacteria	Bacillota	Clostridia	Eubacteriales	Unassigned	Intestinimonas	Intestinimonas_butyriciproducens
Cluster_74	-1.38298	0.469039	0.0119842	Bacteria	Bacillota	Clostridia	Eubacteriales	Lachnospiraceae	Blautia	Blautia_caecimuris
Cluster_26	-0.824088	0.28145	0.0127153	Bacteria	Bacillota	Clostridia	Eubacteriales	Lachnospiraceae	Hominisplanchenecus	Hominisplanchenecus_faecis
Cluster_297	-1.62914	0.559868	0.0133838	Bacteria	Bacillota	Clostridia	Eubacteriales	Vallitaleaceae	Vallitalea	Vallitalea_pronyensis
Cluster_837	1.35423	0.468709	0.0141932	Bacteria	Bacillota	Clostridia	Eubacteriales	Oscillospiraceae	Faecalibacterium	Multi-affiliation
Cluster_2	-1.01352	0.353559	0.0151455	Bacteria	Bacillota	Clostridia	Eubacteriales	Oscillospiraceae	Faecalibacterium	Faecalibacterium_prausnitzii
Cluster_156	-1.42988	0.500366	0.0154738	Bacteria	Candidatus_Melainabacteria	Unassigned	Vampirovibrionales	Unassigned	Vampirovibrio	Vampirovibrio_chlorellavorus
Cluster_718	-1.78562	0.625801	0.0155803	Bacteria	Bacillota	Clostridia	Eubacteriales	Christensenellaceae	Christensenella	Christensenella_massiliensis
Cluster_191	1.15694	0.405854	0.0156078	Bacteria	Bacillota	Clostridia	Eubacteriales	Clostridiaceae	Butyricicoccus	Butyricicoccus_porcorum
Cluster_202	1.85072	0.64985	0.0156369	Bacteria	Bacillota	Clostridia	Eubacteriales	Oscillospiraceae	Pygmaiobacter	Pygmaiobacter_massiliensis
Cluster_364	-1.31214	0.467044	0.0175174	Bacteria	Bacillota	Clostridia	Eubacteriales	Oscillospiraceae	Faecalibacterium	Faecalibacterium_prausnitzii
Cluster_335	-1.25643	0.44911	0.0180469	Bacteria	Bacillota	Clostridia	Eubacteriales	Lachnospiraceae	Blautia	Multi-affiliation
Cluster_428	1.12208	0.401676	0.0180469	Bacteria	Bacillota	Clostridia	Eubacteriales	Lachnospiraceae	Kineothrix	Kineothrix_alysoides
Cluster_265	-0.833771	0.29838	0.0180469	Bacteria	Bacillota	Clostridia	Eubacteriales	Lachnospiraceae	Merdimonas	Merdimonas_faecis
Cluster_656	1.52472	0.546418	0.0181027	Bacteria	Bacillota	Clostridia	Eubacteriales	Unassigned	Gemmiger	Gemmiger_gallinarum
Cluster_1324	-1.5402	0.552919	0.0182564	Bacteria	Bacillota	Clostridia	Eubacteriales	Oscillospiraceae	Faecalibacterium	Multi-affiliation
Cluster_416	1.41697	0.510657	0.0187523	Bacteria	Thermodesulfobacteriota	Desulfovibrionia	Desulfovibrionales	Desulfovibrionaceae	Desulfovibrio	Desulfovibrio_intestinalis
Cluster_82	-1.09106	0.39395	0.0189373	Bacteria	Bacillota	Clostridia	Eubacteriales	Oscillospiraceae	Petroclostridium	Petroclostridium_xylanilyticum
Cluster_463	1.83575	0.663344	0.0189406	Bacteria	Bacillota	Clostridia	Eubacteriales	Christensenellaceae	Christensenella	Christensenella_massiliensis
Cluster_785	-1.14853	0.415378	0.0189614	Bacteria	Bacillota	Clostridia	Eubacteriales	Oscillospiraceae	Faecalibacterium	Faecalibacterium_prausnitzii
Cluster_1600	-1.35354	0.491564	0.0195173	Bacteria	Bacillota	Clostridia	Eubacteriales	Oscillospiraceae	Faecalibacterium	Faecalibacterium_prausnitzii
Cluster_823	-1.28746	0.468601	0.0197608	Bacteria	Bacillota	Clostridia	Eubacteriales	Oscillospiraceae	Faecalibacterium	Faecalibacterium_prausnitzii
Cluster_361	-1.53965	0.560978	0.0198124	Bacteria	Bacillota	Clostridia	Eubacteriales	Vallitaleaceae	Vallitalea	Vallitalea_pronyensis
Cluster_1167	-1.3848	0.506239	0.020245	Bacteria	Bacillota	Clostridia	Eubacteriales	Oscillospiraceae	Faecalibacterium	Faecalibacterium_prausnitzii
Cluster_20	-1.07507	0.393915	0.0204032	Bacteria	Bacillota	Clostridia	Eubacteriales	Oscillospiraceae	Solibaculum	Solibaculum_mannosilyticum
Cluster_185	-1.16101	0.425449	0.0204032	Bacteria	Bacillota	Bacilli	Lactobacillales	Lactobacillaceae	Limosilactobacillus	Multi-affiliation
Cluster_188	-0.621624	0.228449	0.0207685	Bacteria	Bacillota	Unassigned	Unassigned	Unassigned	Negativibacillus	Negativibacillus_massiliensis
Cluster_1271	1.45789	0.536174	0.0207703	Bacteria	Bacillota	Clostridia	Eubacteriales	Eubacteriaceae	Alkalibacter	Alkalibacter_saccharofermentans
Cluster_32	1.16236	0.429973	0.021523	Bacteria	Bacteroidota	Bacteroidia	Bacteroidales	Odoribacteraceae	Odoribacter	Odoribacter_splanchnicus
Cluster_30	0.718798	0.265751	0.021523	Bacteria	Bacillota	Clostridia	Eubacteriales	Gracilibacteraceae	Gracilibacter	Gracilibacter_thermotolerans
Cluster_310	-0.913119	0.339204	0.0221416	Bacteria	Bacillota	Clostridia	Eubacteriales	Oscillospiraceae	Petroclostridium	Petroclostridium_xylanilyticum
Cluster_593	1.37884	0.512954	0.022272	Bacteria	Bacteroidota	Bacteroidia	Bacteroidales	Bacteroidaceae	Bacteroides	Bacteroides_acidifaciens
Cluster_140	1.6452	0.617863	0.0238801	Bacteria	Pseudomonadota	Alphaproteobacteria	Rhodospirillales	Rhodospirillaceae	Rhodospirillum	Rhodospirillum_rubrum
Cluster_719	-1.44614	0.544944	0.0242458	Bacteria	Bacillota	Clostridia	Eubacteriales	Oscillospiraceae	Faecalibacterium	Faecalibacterium_prausnitzii
Cluster_226	-1.18732	0.447147	0.0242458	Bacteria	Bacillota	Clostridia	Eubacteriales	Oscillospiraceae	Fumia	Fumia_xinanensis
Cluster_585	-1.07874	0.409354	0.0254636	Bacteria	Bacillota	Clostridia	Eubacteriales	Unassigned	Flintibacter	Flintibacter_butyricus
Cluster_1567	1.05655	0.402979	0.0263345	Bacteria	Bacillota	Clostridia	Eubacteriales	Oscillospiraceae	Faecalibacterium	Faecalibacterium_prausnitzii
Cluster_67	-0.5798	0.222337	0.0272907	Bacteria	Bacillota	Clostridia	Eubacteriales	Oscillospiraceae	Pusillibacter	Pusillibacter_faecalis
Cluster_1627	-1.33573	0.515184	0.0283529	Bacteria	Bacillota	Clostridia	Eubacteriales	Oscillospiraceae	Ruminiclostridium	Ruminiclostridium_cellulolyticum
Cluster_373	-1.60378	0.62137	0.0291679	Bacteria	Bacillota	Erysipelotrichia	Erysipelotrichales	Erysipelotrichaceae	Massilicoli	Massilicoli_timonensis
Cluster_1298	-1.18019	0.457664	0.0292026	Bacteria	Bacillota	Clostridia	Eubacteriales	Oscillospiraceae	Faecalibacterium	Multi-affiliation
Cluster_117	0.926294	0.361551	0.0304779	Bacteria	Bacillota	Clostridia	Eubacteriales	Oscillospiraceae	Agathobaculum	Agathobaculum_desmolans
Cluster_654	1.18691	0.46607	0.0316782	Bacteria	Bacillota	Clostridia	Eubacteriales	Oscillospiraceae	Massiliimalia	Massiliimalia_massiliensis
Cluster_264	-0.979288	0.385671	0.0321862	Bacteria	Bacillota	Clostridia	Eubacteriales	Lachnospiraceae	Anaerobutyricum	Anaerobutyricum_soehngenii
Cluster_550	1.28559	0.508774	0.0331593	Bacteria	Bacillota	Clostridia	Eubacteriales	Christensenellaceae	Guopingia	Guopingia_tenuis
Cluster_106	-0.69936	0.277851	0.0339139	Bacteria	Bacillota	Clostridia	Eubacteriales	Oscillospiraceae	Drancourtella	Drancourtella_massiliensis
Cluster_891	-1.04867	0.421278	0.0364864	Bacteria	Bacillota	Clostridia	Eubacteriales	Oscillospiraceae	Vescimonas	Vescimonas_fastidiosa
Cluster_620	-1.21172	0.487238	0.0365316	Bacteria	Bacillota	Clostridia	Eubacteriales	Oscillospiraceae	Fournierella	Fournierella_massiliensis
Cluster_491	1.06689	0.431634	0.0379164	Bacteria	Bacillota	Clostridia	Eubacteriales	Clostridiaceae	Clostridium	Clostridium_phoceensis
Cluster_452	-0.880392	0.357063	0.0383661	Bacteria	Bacillota	Clostridia	Eubacteriales	Lachnospiraceae	Murimonas	Murimonas_intestini
Cluster_126	-0.811155	0.329522	0.0385973	Bacteria	Bacteroidota	Bacteroidia	Bacteroidales	Bacteroidaceae	Bacteroides	Bacteroides_fragilis
Cluster_1365	-1.2087	0.492872	0.0393989	Bacteria	Bacillota	Clostridia	Eubacteriales	Oscillospiraceae	Faecalibacterium	Faecalibacterium_prausnitzii
Cluster_1420	-1.19275	0.487499	0.03976	Bacteria	Bacillota	Clostridia	Eubacteriales	Oscillospiraceae	Faecalibacterium	Faecalibacterium_prausnitzii
Cluster_243	-1.12576	0.460371	0.03976	Bacteria	Bacillota	Clostridia	Eubacteriales	Oscillospiraceae	Pseudoflavonifractor	Pseudoflavonifractor_phocaeensis
Cluster_1099	-1.03913	0.425358	0.0398188	Bacteria	Bacillota	Clostridia	Eubacteriales	Lachnospiraceae	Mediterraneibacter	Multi-affiliation
Cluster_649	-1.16236	0.477316	0.0404743	Bacteria	Bacillota	Clostridia	Eubacteriales	Lachnospiraceae	Hespellia	Hespellia_stercorisuis
Cluster_27	-0.733169	0.30354	0.0425269	Bacteria	Bacillota	Erysipelotrichia	Erysipelotrichales	Coprobacillaceae	Thomasclavelia	Thomasclavelia_spiroformis
Cluster_51	-0.429088	0.178804	0.0441624	Bacteria	Bacillota	Clostridia	Eubacteriales	Multi-affiliation	Multi-affiliation	Multi-affiliation
